# Supplementary material for: Fluctuating Environments, Sexual Selection and the Evolution of Flexible Mate Choice in Birds
Source: PLoS One. 2012 Feb 16;7(2):e32311. doi: 10.1371/journal.pone.0032311 (PMC3281128; doi:10.1371/journal.pone.0032311)
Supplement: Table S1 — Raw data and data sources. (XLS) [file pone.0032311.s006.xls]

## Sheet: INFIDELITY raw data and sources
SPECIES NAME		LOCATION			BEHAVIOR	LIFE HISTORY TRAIT					GHCN STATION		ANNUAL CLIMATIC DATA				MEAN GROWING SEASON CLIMATIC DATA					REFERENCES
					Infidelity (EPP)				Brain				Precipitation (in m)		Temperature (in °C)			Precipitation (in m)		Temperature (in °C)
Latin	Common	Latitude	Longitude	Locaility	% Broods	Coloniality (0=no,1=yes)	Mortality	Body Mass (g)	Mass (g)	Volume	Precipitation	Temperature	Variability	Predictability	Variability	Predictability	Duration	Mean	Among-year variability	Mean	Among-year variability	EPP	Coloniality	Mortality	Brain & Body Size	Brain & Body Mass
Acanthiza pusilla	Brown Thornbill	-35.3	149.1	Australian National Botanic Garden, Canberra, Australia	11.9	0	0.37	6	NaN	0.45	50194926002	50194926002	0.00152359	0.409688	32.2422	0.531663	11	0.0530766	0.00017128	14.2497	0.269375	Green, D., A. Peter and A. Cockburn 2002. Extra-pair paternity and mate-guarding behaviour in the brown thornbill. Australian Journal of Zoology 50:565-580.	del Hoyo, J., A. Elliott and J. Sargatal 1992. Handbook of the Birds of the World. Lynx Editions, Barcelona.	Green, J. D. and A. Cockburn 1999. Life history and demography of an uncooperative Australian passerine, the brown thornbill. Australian Journal of Zoology 47:633-649.	Iwaniuk, A. N. and J. E. Nelson. 2003. Developmental differences are correlated with relative brain size in birds: a comparative analysis. Canadian Journal of Zoology 81:1913-1928.	Iwaniuk, A. N. and J. E. Nelson. 2003. Developmental differences are correlated with relative brain size in birds: a comparative analysis. Canadian Journal of Zoology 81:1913-1928.
Accipiter gentilis	Northern Goshawk	36.5833	-112.167	Kaibab Plateau, northern Arizona	2.6	0	0.2695	1000	7.8	NaN	42572376008	42572376008	0.000908032	0.616801	64.6506	0.387141	5	0.0396884	0.000274461	14.6264	1.08907	Gavin, T. A., R. T. Reynolds, S. M. Joy and D. Leslie 1998. Genetic evidence for low frequency of extra-pair fertilizations in Northern Goshawks. The Condor 100:556-560.	del Hoyo, J., A. Elliott and J. Sargatal 1992. Handbook of the Birds of the World. Lynx Editions, Barcelona.	Bloxton, T. D. J. 2002. Prey Abundance, Space Use, Demography, and Foraging Habitat of Northern Goshawks in Western Washington. University of Washington, Master of Science.	Mlikovsky, J. 1989. Brain Size in Birds: 2. Falconiformes through Gaviiformes. Vestrik Ceskoslovenska Spolecnosti Zoologicka 53:200-213.	Mlikovsky, J. 1989. Brain Size in Birds: 2. Falconiformes through Gaviiformes. Vestrik Ceskoslovenska Spolecnosti Zoologicka 53:200-213.
Acrocephalus schoenobaenus	Sedge Warbler	49.6; 51.46	11.2; -0.54	Multiple localities: South Central Sweden; Wraysbury, UK	21	0	0.5	12	0.44	NaN	61710763000; 65103772000	61710763000; 65103672001	0.000893534	0.405576	39.0816	0.402801	8	0.0505379	0.000158359	12.9331	0.455351	Langsfors, A., D. Hasselquist and T. von Schantz 1998. Extra-pair fertilization in the Sedge Warbler. Journal of Avian Biology 29:134-144; Marshall, R. C., K. L. Buchanan and C. K. Catchpole. 2007. Song and female choice for extrapair copulations in the sedge warbler, Acrocephalus schoenobaenus. Animal Behavior 73:629-635.	del Hoyo, J., A. Elliott and J. Sargatal 1992. Handbook of the Birds of the World. Lynx Editions, Barcelona.	Arnold, K. E. and I. P. F. Owens 2002. Extra-pair paternity and egg dumping in birds: life history, parental care and the risk of retaliation. Proceedings of the Royal Society of London B 269:1263-1269.	Iwaniuk, A. N. and J. E. Nelson. 2003. Developmental differences are correlated with relative brain size in birds: a comparative analysis. Canadian Journal of Zoology 81:1913-1928.	Mlikovsky, J. 1990. Brain Size in Birds: 4. Passeriformes, Acta Soc. Zool. Bohemoslov. 54:27-64.
Acrocephalus scirpaceus	Eurasian Reed Warbler	52.3104	0.291327	Wicken Fen, Cambridgeshire, UK	15.4	1	0.44	13	0.48	NaN	65103482001	65103482001	0.00044575	0.18666	25.7098	0.513417	8	0.0429732	2.3011e-05	12.19	0.334333	Davies, N. B., S. H. M. Butchart, T. A. Burke, N. Chaline and I. R. K. Stewart 2003. Reed warblers guard against cuckoos and cuckoldry. Animal Behavior 65:285-295.	del Hoyo, J., A. Elliott and J. Sargatal 1992. Handbook of the Birds of the World. Lynx Editions, Barcelona.	Long, R. 1975. Mortality of Reed Warblers in Jersey. Ringing and Migration 1:28-32.	Mlikovsky, J. 1989. Brain Size in Birds: 2. Falconiformes through Gaviiformes. Vestrik Ceskoslovenska Spolecnosti Zoologicka 53:200-213.	Mlikovsky, J. 1990. Brain Size in Birds: 4. Passeriformes, Acta Soc. Zool. Bohemoslov. 54:27-64.
Aegolius funereus	Boreal Owl	39.0; 40.48; 41.90; 44.08; 45.21	-107.94; -107.10; -106.21; -116.93; -113.11	Multiple localities: Colorado, USA	0	0	0.46	150	3.8	NaN	42572476007; 42574421002; 42574431006; 42572681006; 42572772001	42572476007; 42574421002; 42574431003; 42572681006; 42572772001	0.000585955	0.611118	84.3386	0.403664	4	0.0357943	0.000192758	10.8298	1.05454	Koopman, M. E., D. B. McDonald and G. D. Hayward 2007. Microsatelite analysis reveals genetic monogamy among female Boreal Owls. Journal of Raptor Research 41:314-318.	del Hoyo, J., A. Elliott and J. Sargatal 1992. Handbook of the Birds of the World. Lynx Editions, Barcelona.	Sonerud, GA. 1985. Nest hole shift in Tengmalm's owl Aegolius funereus as defense against nest predation involving long term memory in the predator. Journal of Animal Ecology 54:179-192; Hayward, G. D., P. H. Hayward and E. O. Garton. 1993. Ecology of boreal owls in the northern Rocky Mountains, U.S.A. Wildlife Monographs 124:3-59.	Iwaniuk, A. N. and J. E. Nelson. 2003. Developmental differences are correlated with relative brain size in birds: a comparative analysis. Canadian Journal of Zoology 81:1913-1928.	Mlikovsky, J. 1989. Brain Size in Birds: 3. Columbiformes Through Piciformes. Vestrik Ceskoslovenska Spolecnosti Zoologicka 53: 252-415
Alauda arvensis	Skylark	51.63	-2.565	Lundy Island, Bristol, UK	27	0	0.335	35	0.98	NaN	65103227001	65103521001	0.00259472	0.307703	23.6213	0.397898	9	0.0762658	0.000156586	11.5595	0.286204	Hutchinson, J. M. and S. C. Griffith 2008. Extra-pair paternity in the Skylark Alauda arvensis. Ibis 150:90-97.	Jeschke, J. M. and H. Kokko 2008. Mortality and other determinants of bird divorce rate. Behavioral Ecology and Sociobiology 63:1-9.	Delius, J. D. 1965. A population study of skylarks Alauda arvensis. Ibis 107:466-482.	Iwaniuk, A. N. and J. E. Nelson. 2003. Developmental differences are correlated with relative brain size in birds: a comparative analysis. Canadian Journal of Zoology 81:1913-1928.	Iwaniuk, A. N. and J. E. Nelson. 2003. Developmental differences are correlated with relative brain size in birds: a comparative analysis. Canadian Journal of Zoology 81:1913-1928.
Ammodramus maritimus	Seaside Sparrow	32.7666	-79.9833	Seaside Sparrows at Pennys Creek, Johns Island, South Carolina, USA	17	1	0.5015	NaN	NaN	NaN	42572208001	42572208001	0.00552979	0.423138	46.601	0.401667	12	0.0995195	0.000478481	19.074	0.349265	Hill, C. E. and W. Post 2005. Extra-pair paternity in Seaside Sparrows. Journal of Field Ornithology 76:119-126.	del Hoyo, J., A. Elliott and J. Sargatal 1992. Handbook of the Birds of the World. Lynx Editions, Barcelona.	Martin, T. E. and P. Li 1992. Life-history traits of open- vs. cavity-nesting birds. Ecology 73:579-592.	NaN	NaN
Apus apus	Common Swift	51.7548	-1.25656	University Museum, Oxford, UK	9.5	1	0.21	40	0.72	NaN	65103657002	65103657001	0.000996382	0.432773	25.6163	0.372628	8	0.0571195	0.000159765	12.3178	0.399531	Martins, T. L. F., J. K. Blackey and J. Wright 2002. Low incidence of extra-pair paternity in the colonially nesting Common Swift Apus apus. Journal of Avian Biology 33:441-446.	del Hoyo, J., A. Elliott and J. Sargatal 1992. Handbook of the Birds of the World. Lynx Editions, Barcelona.	Perrins, C. M. 1971. Age of first breeding and adult survival rates in the Swift. Bird Study 18:61-70.	Iwaniuk, A. N. and J. E. Nelson. 2003. Developmental differences are correlated with relative brain size in birds: a comparative analysis. Canadian Journal of Zoology 81:1913-1928.	Mlikovsky, J. 1989. Brain Size in Birds: 3. Columbiformes Through Piciformes. Vestrik Ceskoslovenska Spolecnosti Zoologicka 53: 252-415
Asio otus	Long Eared Owl	47.2772	-114.181	Lake and Ravalli Counties, western Montana, USA	0	0	0.31	270	5.7	NaN	42572773005	42572773005	0.000614987	0.697662	73.3334	0.404598	5	0.0445191	0.000160435	11.3081	0.689443	Marks, J. S. 1999. Genetic monogamy in Long-Eared Owls. The Condor 101:854-859.	del Hoyo, J., A. Elliott and J. Sargatal 1992. Handbook of the Birds of the World. Lynx Editions, Barcelona.	Clapp, R. B., N. K. Klimkiewicz and A. G. Futcher 1983. Longevity records of North American birds: Columbidae through Paridae. Journal of Field Ornithology 54:123-137.	Iwaniuk, A. N. and J. E. Nelson. 2003. Developmental differences are correlated with relative brain size in birds: a comparative analysis. Canadian Journal of Zoology 81:1913-1928.	Mlikovsky, J. 1989. Brain Size in Birds: 3. Columbiformes Through Piciformes. Vestrik Ceskoslovenska Spolecnosti Zoologicka 53: 252-415
Athene noctua	Little Owl	51.2557	6.39832	Viersen, Northrhine, Westfalia, Germany	0	0	0.35	120	4	NaN	61710410000	61710410000	0.00148402	0.309733	37.4758	0.41146	7	0.0782881	0.000227312	13.9168	0.483743	Muller, W., J. T. Epplen and T. Lubjuhn 2001. Genetic paternity analyses in Little Owls (Athenenoctua): does the high rate of paternal care select against extra-pair young? Journal of Ornithology 142:195-203.	del Hoyo, J., A. Elliott and J. Sargatal 1992. Handbook of the Birds of the World. Lynx Editions, Barcelona.	Exo, K.-M. Hennes, R. Beitrag zur Populationso- kologie des Steinkauzes (Athene noctua) - eine Analyse deutscher und niederlandischer Ringfunde. Vogelwarte 30:162-179. In Saether, B.-E. 1989. Survival rates in relation to body weight in European birds. Ornis Scandinavica 20:13-21.	Iwaniuk, A. N. and J. E. Nelson. 2003. Developmental differences are correlated with relative brain size in birds: a comparative analysis. Canadian Journal of Zoology 81:1913-1928.	Iwaniuk, A. N. and J. E. Nelson. 2003. Developmental differences are correlated with relative brain size in birds: a comparative analysis. Canadian Journal of Zoology 81:1913-1928.
Branta leucopsis	Barnacle Goose	51.74; 57.28	-2.40; 18.75	Multiple localities: Wildfowlands Wetlands Trust, UK; Gotland, Sweden	13.5	1	0.1	1760	8	NaN	65103525002; 64502590000	65103521001; 64502590000	0.000927797	0.422936	34.4599	0.398927	9.5	0.0489073	8.88288e-05	10.1303	0.379344	Choudhury, S., C. S. Jones, J. M. Black and J. Prop 1993. Adoption of Young and Intraspecific Nest Parasitism in Barnacle Geese. The Condor 95:860-868; Larsson, K., H. Tegelstrom and P. Forslund. 1995. Intraspecific nest parasitism and adoption of young in the barnacle goose: effects on survival and reproductive performance. Animal Behavior 50:1349-1360.	del Hoyo, J., A. Elliott and J. Sargatal 1992. Handbook of the Birds of the World. Lynx Editions, Barcelona.	Black, J. M., S. Choudhury and M. Owen 1996. Do barnacle geese benefit from lifelong monogamy? Pages 91-117 in J. M. Black, ed. Partnerships in Birds: The Study of Monogamy. Oxford University Press, Oxford.	Mlikovsky, J. 1989. Brain Size in Birds: 1. Tinamiformes Through Ciconiformes. Vestrik Ceskoslovenska Spolecnosti Zoologicka 53:33-47.	Mlikovsky, J. 1989. Brain Size in Birds: 1. Tinamiformes Through Ciconiformes. Vestrik Ceskoslovenska Spolecnosti Zoologicka 53:33-47.
Calcarius ornatus	Chestnut-collared Longspur	51.1286	-113.873	southern Alberta, Canada	32	0	0.5585	NaN	NaN	NaN	40371877000	40371877000	0.00135297	0.683909	102.944	0.358756	5	0.0599781	0.000417196	13.1047	0.631551	Sedgwick, J. 2004. Chestnut-collared longspur (Calcarius ornatus): a technical conservation assessment. USDA Forest Service, Rocky Mountain Region.	del Hoyo, J., A. Elliott and J. Sargatal 1992. Handbook of the Birds of the World. Lynx Editions, Barcelona.	Custer, T. W. and F. A. Pitelka 1977. Demographic features of a Lapland Longspur population near Barrow, Alaska. The Auk 94:505-525.	NaN	NaN
Calidris maritima	Purple Sandpiper	78.2167	15.5833	Spitsbergen Island, Adventdalen Valley, Longyearbyen, Norway	3.7	0	0.21	80	1.3	NaN	63401008000	63401008000	0.000137551	0.89633	68.0106	0.412472	4	0.01737	4.39984e-05	3.72727	0.758599	Pierce, E. P. and J. T. Lifjeld 1998. High paternity without paternity-assurance behavior in the Purple Sandpiper, a species with high paternal investment. The Auk 115:602-612.	del Hoyo, J., A. Elliott and J. Sargatal 1992. Handbook of the Birds of the World. Lynx Editions, Barcelona.	Summers, R.W., M. Nicoll and W. Peach. 2001. Numbers, migration phenology and survival of Purple Sandpipers Calidris maritima at Gourdon, eastern Scotland. Bird Study 48:139-146.	NaN	Mlikovsky, J. 1989. Brain Size in Birds: 2. Falconiformes through Gaviiformes. Vestrik Ceskoslovenska Spolecnosti Zoologicka 53:200-213.
Calidris mauri	Western Sandpiper	64.333	-164.933	Nome, Alaska, USA	7.5	0	0.43	26	NaN	0.64	42570200000	42570200000	0.0010638	0.681691	110.902	0.339705	5	0.05034	0.000241893	7.10462	1.10519	Blomquvist, D., B. Kempenaers, R. B. Lanctot and B. K. Sandercock 2002. Genetic parentage and mate guarding in the arctic-breeding Western Sandpiper. The Auk 119:228-233.	Jeschke, J. M. and H. Kokko 2008. Mortality and other determinants of bird divorce rate. Behavioral Ecology and Sociobiology 63:1-9.	Sandercock, B. K., D. B. Lank, R. B. Lanctot, B. Kempenaers and F. Cooke 2000. Ecological correlates of mate fidelity in two Arctic-breeding sandpipers. Canadian Journal of Zoology 78:1948-1958.	Iwaniuk AN, unpubl data	Iwaniuk AN, unpubl data
Calonectris diomedea	Corys Shearwater	35.2401	24.8093	Crete, Greece	0	1	0.1	571.8	NaN	4.92	61816754001	61816754000	0.0125251	0.551942	29.1809	0.444686	7	0.150439	0.00135811	15.0043	0.292643	Swatschek, I., D. Ristow and M. Wink 1994. Mate fidelity and parentage in Cory's shearwater Calonectris diomedea - field studies and DNA fingerprinting. Molecular Ecology 3:259-262.	Jeschke, J. M. and H. Kokko 2008. Mortality and other determinants of bird divorce rate. Behavioral Ecology and Sociobiology 63:1-9.	Mougin, J.-L. 1975. Ecologie comparée des Procellariidae antarctiques et subantarctiques. Comité National Français de la Recherche en Antarctique 36:1-195.	Iwaniuk, A. N. and J. E. Nelson. 2003. Developmental differences are correlated with relative brain size in birds: a comparative analysis. Canadian Journal of Zoology 81:1913-1928.	Iwaniuk, A. N. and J. E. Nelson. 2003. Developmental differences are correlated with relative brain size in birds: a comparative analysis. Canadian Journal of Zoology 81:1913-1928.
Cardellina rubrifrons	Red-faced Warbler	34.35	-111.1	Mogollon Rim, Arizona, USA	45.5	0	0.323	9.8	NaN	0.43	42572374006	42572376001	0.00187436	0.535132	64.7384	0.40748	8	0.0551318	0.000181754	15.9078	0.630895	Martin, T. E. and P. M. Barber. 1995. Red-faced Warbler (Cardellina rubrifrons), The Birds of North America Online (A. Poole, Ed.). Cornell Lab of Ornithology, Ithaca, http://bna.birds.cornell.edu/bna/species/152.	del Hoyo, J., A. Elliott and J. Sargatal 1992. Handbook of the Birds of the World. Lynx Editions, Barcelona.	Martin, T. E. and P. Li 1992. Life-history traits of open- vs. cavity-nesting birds. Ecology 73:579-592.	Iwaniuk, A. N. and J. E. Nelson. 2003. Developmental differences are correlated with relative brain size in birds: a comparative analysis. Canadian Journal of Zoology 81:1913-1928.	Iwaniuk, A. N. and J. E. Nelson. 2003. Developmental differences are correlated with relative brain size in birds: a comparative analysis. Canadian Journal of Zoology 81:1913-1928.
Cardinalis cardinalis	Northern Cardinal	37.6209	-84.1991	Central Kentucky Wildlife Management Area, Richmond, Madison County, Kentucky, USA	15.8	0	0.426	44	1.45	NaN	42572422002	42572422002	0.00284015	0.327673	75.2804	0.384283	9	0.100222	0.000336532	17.3938	0.511536	Ritchison, G., P. H. Klatt and D. F. Westneat 1994. Mate guarding and extra-pair paternity in Northern Cardinals. The Condor 96:1055-1063.	del Hoyo, J., A. Elliott and J. Sargatal 1992. Handbook of the Birds of the World. Lynx Editions, Barcelona.	Martin, T. E. and P. Li 1992. Life-history traits of open- vs. cavity-nesting birds. Ecology 73:579-592.	Iwaniuk, A. N. and J. E. Nelson. 2003. Developmental differences are correlated with relative brain size in birds: a comparative analysis. Canadian Journal of Zoology 81:1913-1928.	Mlikovsky, J. 1990. Brain Size in Birds: 4. Passeriformes, Acta Soc. Zool. Bohemoslov. 54:27-64.
Carduelis cannabina	Eurasian Linnet	56.5	10.8333	Langholm, Denmark	9.09	1	0.61	17	0.7	NaN	61206159001	61206048001	0.000700683	0.462932	40.645	0.403052	10	0.0478598	7.48687e-05	8.61909	0.345034	Bonlokke-Pedersen, J., J. Drachmann, J. Frydenberg and J. J. Boomsma 2002. Rare extra-pair fertilization in the semi-colonially breeding Linnet Carduelis cannabina. Journal of Avian Biology 33:203-206.	del Hoyo, J., A. Elliott and J. Sargatal 1992. Handbook of the Birds of the World. Lynx Editions, Barcelona.	Dobson, A. P. 1987. A comparison of seasonal and annual mortality for both sexes of fifteen species of common British birds. Ornis Scandinavica 18:122-128.	Mlikovsky, J. 1989. Brain Size in Birds: 2. Falconiformes through Gaviiformes. Vestrik Ceskoslovenska Spolecnosti Zoologicka 53:200-213.	Iwaniuk, A. N. and J. E. Nelson. 2003. Developmental differences are correlated with relative brain size in birds: a comparative analysis. Canadian Journal of Zoology 81:1913-1928.
Carduelis tristis	American Goldfinch	43.5311	-80.2276	University of Guelph, Guelph, Ontario, Canada	26.7	1	0.56	12.9	NaN	0.54	40371623004	40371624002	0.00135308	0.386996	106.225	0.407399	6	0.076383	0.000318971	15.3963	0.680501	Gissing, G. J., T. J. Crease and A. L. A. Middleton 1998. Extrapair paternity associated with renesting in the American Goldfinch. The Auk 115:230-234.	del Hoyo, J., A. Elliott and J. Sargatal 1992. Handbook of the Birds of the World. Lynx Editions, Barcelona.	Martin, T. E. and P. Li 1992. Life-history traits of open- vs. cavity-nesting birds. Ecology 73:579-592.	Iwaniuk, A. N. and J. E. Nelson. 2003. Developmental differences are correlated with relative brain size in birds: a comparative analysis. Canadian Journal of Zoology 81:1913-1928.	Iwaniuk, A. N. and J. E. Nelson. 2003. Developmental differences are correlated with relative brain size in birds: a comparative analysis. Canadian Journal of Zoology 81:1913-1928.
Carpodacus mexicanus	House Finch	42.27; 47.73	-83.74; -113.63	Multiple localities: University of Michigan, Ann Arbor, Michigan, USA; Western Montana, USA	14.65	0	0.45	20.4	NaN	0.78	42572537004; 42572773005	42572537004; 42572773005	0.00101527	0.551086	89.2793	0.394055	6	0.0605653	0.000226895	13.91	0.767838	Hill, G. E., R. Mongomerie, C. Roeder and P. Boag 1994. Sexual selection and cuckoldry in a monogamous song bird: implications for sexual selection theory. Behavioral Ecology and Sociobiology 35:193; Lindstedt, E. R., K. P. Oh and A. V. Badyaev. 2007. Ecological, social, and genetic contingency of extrapair behavior in a socially monogamous bird. Journal of Avian Biology 38:214-223.	Hill, G. E. 1993. House finch (Carpodacus mexicanus). In The Birds of North America Online, A. Poole, ed. Cornell Lab of Ornithology, Ithaca, doi:10.2173/bna.46.	Martin, T. E. and P. Li 1992. Life-history traits of open- vs. cavity-nesting birds. Ecology 73:579-592.	Iwaniuk, A. N. and J. E. Nelson. 2003. Developmental differences are correlated with relative brain size in birds: a comparative analysis. Canadian Journal of Zoology 81:1913-1928.	Iwaniuk, A. N. and J. E. Nelson. 2003. Developmental differences are correlated with relative brain size in birds: a comparative analysis. Canadian Journal of Zoology 81:1913-1928.
Cercomacra tyrannina	Dusky Antbird	9.16343	-79.7361	Parque Nacional Soberania, Gamboa, Panama	0	0	0.18	16.6	NaN	0.74	41678806010	41678806003	0.0314577	0.456919	0.322485	0.469458	10	0.264589	0.00123576	26.701	0.113521	Fleischer, R. C., C. L. Tarr and T. K. Pratt 1994. Genetic structure and mating system in the palila, an endangered Hawaiian honeycreeper, as assessed by DNA fingerprinting. Molecular Ecology 3:383-392.	del Hoyo, J., A. Elliott and J. Sargatal 1992. Handbook of the Birds of the World. Lynx Editions, Barcelona.	Morton, E. S. 2000. Demography and reproductive success in the dusky antbird, a sedentary tropical passerine. Journal of Field Ornithology 71:493-500.	Iwaniuk, A. N. and J. E. Nelson. 2003. Developmental differences are correlated with relative brain size in birds: a comparative analysis. Canadian Journal of Zoology 81:1913-1928.	Iwaniuk, A. N. and J. E. Nelson. 2003. Developmental differences are correlated with relative brain size in birds: a comparative analysis. Canadian Journal of Zoology 81:1913-1928.
Charadrius hiaticula	Ringed Plover	57.2	12	southwest Sweden	0	0	0.71	60	1.2	NaN	64502519001	64502512001	0.00155816	0.285051	53.7242	0.519816	9	0.0724921	0.000133037	9.93889	0.459184	Wallander, J., D. Blomquvist and J. T. Lifjeld 2001. Genetic and Social Monogamy - Does It Occur Without Mate Guarding in the Ringed Plover? Ethology 107:561-572.	del Hoyo, J., A. Elliott and J. Sargatal 1992. Handbook of the Birds of the World. Lynx Editions, Barcelona.	Pienkowski, M. W. 1984. Behaviour of young Ringed Plovers Charadrius hiaticula and its relationship to growth and survival to reproductive age. Ibis 126:133-155.	Mlikovsky, J. 1989. Brain Size in Birds: 2. Falconiformes through Gaviiformes. Vestrik Ceskoslovenska Spolecnosti Zoologicka 53:200-213.	Mlikovsky, J. 1989. Brain Size in Birds: 2. Falconiformes through Gaviiformes. Vestrik Ceskoslovenska Spolecnosti Zoologicka 53:200-213.
Charadrius semipalmatus	Semipalmated Plover	58.75	-95.0667	Churchill, Manitoba, Canada	4.2	0	0.5	47	NaN	0.96	40371913000	40371913000	0.000644531	0.554977	216.165	0.402689	4	0.0529828	0.00025249	8.79191	1.12907	Zharikov, Y. and E. Nol 2000. Copulation behavior. Mate guarding and paternity in the Semipalmated Plover. The Condor 102:231-235.	Jeschke, J. M. and H. Kokko 2008. Mortality and other determinants of bird divorce rate. Behavioral Ecology and Sociobiology 63:1-9.	Flynn, L., E. Nol and Y. Zharikov 1999. Philopatry, nest-site tenacity, and mate fidelity of semipalmated plovers. Journal of Avian Biology 30:47-55.	Iwaniuk, A. N. and J. E. Nelson. 2003. Developmental differences are correlated with relative brain size in birds: a comparative analysis. Canadian Journal of Zoology 81:1913-1928.	Iwaniuk, A. N. and J. E. Nelson. 2003. Developmental differences are correlated with relative brain size in birds: a comparative analysis. Canadian Journal of Zoology 81:1913-1928.
Coragyps atratus	Black Vulture	51.8667	-122.35	Chatam County, North Carolina, USA	0	0	0.094	1900	10	NaN	40371104003	40371104003	0.000590426	0.738521	105.183	0.503805	6	0.0360265	0.000130326	14.3284	0.373221	Decker, M. D., P. G. Parker, D. J. Minchella and K. N. Rabenold 1993. Monogamy in black vultures: genetic evidence from DNA fingerprinting. Behavioral Ecology 4:29-35.	del Hoyo, J., A. Elliott and J. Sargatal 1992. Handbook of the Birds of the World. Lynx Editions, Barcelona.	Rabenold, P. P. and M. D. Decker 1990. Black Vultures in North Carolina: Statewide population surveys and analysis of Chatham County population trends. Final report to North Carolina Wildlife Resources Commission Nongame and Endangered Wildlife Program.	Iwaniuk, A. N. and J. E. Nelson. 2003. Developmental differences are correlated with relative brain size in birds: a comparative analysis. Canadian Journal of Zoology 81:1913-1928.	Mlikovsky, J. 1989. Brain Size in Birds: 2. Falconiformes through Gaviiformes. Vestrik Ceskoslovenska Spolecnosti Zoologicka 53:200-213.
Cygnus atratus	Black Swan	-37.55	143.817	Lake Wendouree, Ballarat, Australia	37.6	0	0.22	5000	11.8	NaN	50194852007	50194852000	0.00129568	0.46038	18.3846	0.427568	12	0.0620989	0.000133093	12.2151	0.195817	Kraajeveld, K. 2003. Degree of mutual ornamentation in birds is related to divorce rate. Proceedings of the Royal Society of London B 270:1785-1791.	Jeschke, J. M. and H. Kokko 2008. Mortality and other determinants of bird divorce rate. Behavioral Ecology and Sociobiology 63:1-9.	Kraajeveld, K. 2003. Degree of mutual ornamentation in birds is related to divorce rate. Proceedings of the Royal Society of London B 270:1785-1791.	Iwaniuk, A. N. and J. E. Nelson. 2003. Developmental differences are correlated with relative brain size in birds: a comparative analysis. Canadian Journal of Zoology 81:1913-1928.	Mlikovsky, J. 1989. Brain Size in Birds: 1. Tinamiformes Through Ciconiformes. Vestrik Ceskoslovenska Spolecnosti Zoologicka 53:33-47.
Cygnus cygnus	Whooper Swan	51.74	-2.4	Wildfowl & Wetlands Trust, Slimbridge, Gloucestershire, UK	0	0	0.15	9000	17.5	NaN	65103525002	65103521001	0.00114389	0.327205	23.6213	0.397898	9	0.0547551	0.000118284	11.5595	0.286204	Birkhead, Moller 1996. Monogamy and sperm competition in birds. in J. M. Black, ed. Partnerships in birds: the study of monogamy. Oxford University Press, Oxford.	Jeschke, J. M. and H. Kokko 2008. Mortality and other determinants of bird divorce rate. Behavioral Ecology and Sociobiology 63:1-9.	Rees, E. C., P. Lievesley, R. A. Pettifor and C. Perrins 1996. Mate fidelity in swans: an interspecific comparison. Pages 118-137 in J. M. Black, ed. Partnerships in Birds: The Study of Monogamy. Oxford University Press, Oxford.	Iwaniuk, A. N. and J. E. Nelson. 2003. Developmental differences are correlated with relative brain size in birds: a comparative analysis. Canadian Journal of Zoology 81:1913-1928.	Mlikovsky, J. 1989. Brain Size in Birds: 1. Tinamiformes Through Ciconiformes. Vestrik Ceskoslovenska Spolecnosti Zoologicka 53:33-47.
Delichon urbica	House Martin	56.12; 61.42	-3.94; 8.87	Multiple localities: Central Scotland; Ovre Heimdalsvatn, Valdresflya, Norway	46	1	0.571	15	0.44	NaN	65103160000; 63401368002	65103160000; 63401238001	0.00120858	0.443404	42.2834	0.387385	9.5	0.0591949	0.000158254	7.72749	0.481543	Riley, H. T., D. M. Bryant, R. E. Carter and D. T. Parkin 1995. Extra-pair fertilizations and paternity defence in house martins, Delichon urbica. Animal Behaviour 49:495-509; Whittingham, L. A. and J. T. Lifjeld. 1995. High paternal investment in unrelated young: extra-pair paternity and male parental care in house martins. Behavioral Ecology and Sociobiology 37:103-108.	del Hoyo, J., A. Elliott and J. Sargatal 1992. Handbook of the Birds of the World. Lynx Editions, Barcelona.	Black, J. M. (ed.) 1996 Partnerships in birds. Oxford, Oxford University Press.	Iwaniuk, A. N. and J. E. Nelson. 2003. Developmental differences are correlated with relative brain size in birds: a comparative analysis. Canadian Journal of Zoology 81:1913-1928.	Mlikovsky, J. 1990. Brain Size in Birds: 4. Passeriformes, Acta Soc. Zool. Bohemoslov. 54:27-64.
Dendrocopos major	Great Spotted Woodpecker	48.2167	16.2666	Vienna, Austria	0	0	0.43	85	2.8	NaN	60311035000	60311035000	0.00124269	0.427861	63.1453	0.377159	7	0.0614164	0.000159751	15.1932	0.656747	Michalek, K. G. and H. Winkler 2001. Parental care and parentage in monogamous Great Spotted Woodpeckers (Picoides major) and Middle Spotted Woodpeckers (Picoides medius). Behaviour 138:1259-1285.	del Hoyo, J., A. Elliott and J. Sargatal 1992. Handbook of the Birds of the World. Lynx Editions, Barcelona.	Michalek, K. G. and H. Winkler 2001. Parental care and parentage in monogamous Great Spotted Woodpeckers (Picoides major) and Middle Spotted Woodpeckers (Picoides medius). Behaviour 138:1259-1285.	Mlikovsky, J. 1989. Brain Size in Birds: 1. Tinamiformes Through Ciconiformes. Vestrik Ceskoslovenska Spolecnosti Zoologicka 53:33-47.	Mlikovsky, J. 1989. Brain Size in Birds: 3. Columbiformes Through Piciformes. Vestrik Ceskoslovenska Spolecnosti Zoologicka 53: 252-415
Dendrocopos medius	Middle Spotted Woodpecker	48.2167	16.2666	Vienna, Austria	0	0	0.334	70	2.3	NaN	60311035000	60311035000	0.00124269	0.427861	63.1453	0.377159	7	0.0614164	0.000159751	15.1932	0.656747	Michalek, K. G. and H. Winkler 2001. Parental care and parentage in monogamous Great Spotted Woodpeckers (Picoides major) and Middle Spotted Woodpeckers (Picoides medius). Behaviour 138:1259-1285.	del Hoyo, J., A. Elliott and J. Sargatal 1992. Handbook of the Birds of the World. Lynx Editions, Barcelona.	Michalek, K. G. and H. Winkler 2001. Parental care and parentage in monogamous Great Spotted Woodpeckers (Picoides major) and Middle Spotted Woodpeckers (Picoides medius). Behaviour 138:1259-1285; Kossenko, S. M. and E. Y. Kaygorodova. 2003. Ecological features of the middle spotted woodpecker (Dendrocopos medius) in the Desna Polesye. Ornithologia 30:97–103.	Mlikovsky, J. 1989. Brain Size in Birds: 1. Tinamiformes Through Ciconiformes. Vestrik Ceskoslovenska Spolecnosti Zoologicka 53:33-47.	Mlikovsky, J. 1989. Brain Size in Birds: 3. Columbiformes Through Piciformes. Vestrik Ceskoslovenska Spolecnosti Zoologicka 53: 252-415
Dendroica caerulescens	Black-throated Blue Warbler	43.9424	-71.7468	Hubard Brook Experimental Forest, West Thornton, New Hampshire, USA	34.19	0	0.5	9.4	NaN	0.43	42572604003	42572604003	0.00157511	0.312264	111.758	0.413968	6	0.0923947	0.000252368	14.5242	0.590618	Webster, M. S., C. Chuang-Dobbs and R. T. Holmes 2001. Microsatellite identification of extrapair sires in a socially monogamous warbler. Behavioral Ecology 12:439-446.	del Hoyo, J., A. Elliott and J. Sargatal 1992. Handbook of the Birds of the World. Lynx Editions, Barcelona.	NBII/MAPS Avian Demographics Query Interface. Black-throated Blue Warbler. http://www.birdpop.org/nbii/surv/survresults.asp?strRegion=aa&strSpec=btbw	Iwaniuk, A. N. and J. E. Nelson. 2003. Developmental differences are correlated with relative brain size in birds: a comparative analysis. Canadian Journal of Zoology 81:1913-1928.	Iwaniuk, A. N. and J. E. Nelson. 2003. Developmental differences are correlated with relative brain size in birds: a comparative analysis. Canadian Journal of Zoology 81:1913-1928.
Dendroica pennsylvanica	Chestnut-sided Warbler	42.666	-73.05	Savoy State Forest, Berkshire County, Massachusetts, USA	60.6	0	0.505	9.8	0.39	NaN	42572518001	42572518001	0.0014913	0.456527	88.5713	0.548484	7	0.0861597	0.000314389	13.8961	0.257187	Byers, B. E., H. L. J. Mays, I. R. K. Stewart and D. F. Westneat 2004. Extrapair paternity increases variability in male reproductive success in the Chestnut-Sided Warbler (Dendroica pensylvanica), a socially monogamous songbird. The Auk 121:788-795	del Hoyo, J., A. Elliott and J. Sargatal 1992. Handbook of the Birds of the World. Lynx Editions, Barcelona.	NBII/MAPS Avian Demographics Query Interface. Chestnut-sided Warbler. http://www.birdpop.org/nbii/surv/survresults.asp?strRegion=aa&strSpec=cswa	Mlikovsky, J. 1989. Brain Size in Birds: 2. Falconiformes through Gaviiformes. Vestrik Ceskoslovenska Spolecnosti Zoologicka 53:200-213.	Mlikovsky, J. 1990. Brain Size in Birds: 4. Passeriformes, Acta Soc. Zool. Bohemoslov. 54:27-64.
Dendroica petechia	Yellow Warbler	44.57	-76.33	Queen’s University Biological Station, Chaffey’s Locks, Ontario, Canada	39.4	0	0.427	9.8	NaN	0.52	40371620000; 40371620000	40371620000; 40371620000	0.00134631	0.351371	111.035	0.417297	6	0.0785058	0.000225314	15.6259	0.572724	Yezerinac, S. M., P. J. Weatherhead and P. T. Boag 1996. Cuckoldry and lack of parentage-dependent paternal care in yellow warblers: a cost–benefit approach. Animal Behavior 52:821-832.	del Hoyo, J., A. Elliott and J. Sargatal 1992. Handbook of the Birds of the World. Lynx Editions, Barcelona.	Martin, T. E. and P. Li 1992. Life-history traits of open- vs. cavity-nesting birds. Ecology 73:579-592.	Iwaniuk, A. N. and J. E. Nelson. 2003. Developmental differences are correlated with relative brain size in birds: a comparative analysis. Canadian Journal of Zoology 81:1913-1928.	Iwaniuk, A. N. and J. E. Nelson. 2003. Developmental differences are correlated with relative brain size in birds: a comparative analysis. Canadian Journal of Zoology 81:1913-1928.
Emberiza citrinella	Yellowhammer	59.9	17.53	Uppsala, Sweden	68.8	1	0.47	30	0.85	NaN	64502458001	64502458000	0.000864976	0.560579	67.1412	0.367661	8	0.0523242	0.000106034	9.45772	0.713517	Sundberg, J. and A. Dixon 1996. Old, colourful male yellowhammers, Emberiza citrinella, benefit from extra-pair copulations. Animal Behavior 52:113-122.	del Hoyo, J., A. Elliott and J. Sargatal 1992. Handbook of the Birds of the World. Lynx Editions, Barcelona.	Arnold, K. E. and I. P. F. Owens 2002. Extra-pair paternity and egg dumping in birds: life history, parental care and the risk of retaliation. Proceedings of the Royal Society of London B 269:1263-1269.	Mlikovsky, J. 1989. Brain Size in Birds: 2. Falconiformes through Gaviiformes. Vestrik Ceskoslovenska Spolecnosti Zoologicka 53:200-213.	Mlikovsky, J. 1990. Brain Size in Birds: 4. Passeriformes, Acta Soc. Zool. Bohemoslov. 54:27-64.
Emberiza schoeniclus	Reed Bunting	46.98; 51.75; 52.74; 61.42	6.93; 4.75; -1.14; 8.87	Multiple localities: Neuchatel, Switzerland; De Biesbosch National Park, The Netherlands; Leicestershire, UK; Øvre Heimdalen, Norway	70.73	0	0.43	19	0.7	NaN	64606604000; 63306260000; 65103354002; 63401368002	64606610000; 63306260000; 65103534000; 63401238001	0.00154065	0.472448	43.1662	0.396077	7.25	0.0669345	0.00025367	11.416	0.568739	Dixon, A., D. Ross, S. L. C. O'Malley and T. Burke 1994. Paternal investment inversely related to degree of extra-pair paternity in the reed bunting. Nature 371:698-700; Bouwman, K. M. and J. Komdeur. 2006. Weather conditions affect levels of extra-pair paternity in the reed bunting Emberiza schoeniclus. Journal of Avian Biology 37, 238-244. Suter, S.M., Keiser, M., Feignoux, R. and D.R. Meyer. 2…	del Hoyo, J., A. Elliott and J. Sargatal 1992. Handbook of the Birds of the World. Lynx Editions, Barcelona.	Arnold, K. E. and I. P. F. Owens 2002. Extra-pair paternity and egg dumping in birds: life history, parental care and the risk of retaliation. Proceedings of the Royal Society of London B 269:1263-1269.	Mlikovsky, J. 1989. Brain Size in Birds: 2. Falconiformes through Gaviiformes. Vestrik Ceskoslovenska Spolecnosti Zoologicka 53:200-213.	Mlikovsky, J. 1990. Brain Size in Birds: 4. Passeriformes, Acta Soc. Zool. Bohemoslov. 54:27-64.
Empidonax traillii	Willow Flycatcher	35.6595	-118.463	Kern River Valley, California, USA	23	0	0.55	NaN	NaN	NaN	42572384000	42572384000	0.000536445	0.847609	54.576	0.407555	3	0.0402625	0.000540019	11.5323	1.01957	Pearson, T., M. J. Whitfield, T. D. Theimer and P. Keim 2006. Polygyny and extra-pair paternity in a population of Southwestern Willow Flycatchers. The Condor 108:571-578.	del Hoyo, J., A. Elliott and J. Sargatal 1992. Handbook of the Birds of the World. Lynx Editions, Barcelona.	Martin, T. E. and P. Li 1992. Life-history traits of open- vs. cavity-nesting birds. Ecology 73:579-592.	NaN	NaN
Empidonax virescens	Acadian Flycatcher	41.77; 42.60	-79.93; -81.4	Multiple localities: Pennsylvania; Southern Ontario	63	0	0.53	12.9	NaN	0.43	20551730001; 20551730001; 40371623001	20551711000; 20551711000; 40371623001	0.000516067	0.767203	105.842	0.464247	2	0.078111	0.000291701	15.7094	0.573352	Evans, M. L., B. E. Woolfenden, L. Friesen and B. J. M. Stutchbury 2009. Variation in the extra-pair mating systems of Acadian Flycatchers and Wood Thrushes in forest fragments in southern Ontario. Journal of Field Ornithology 80:146-153; Hung, S., S. A. Tarof and B. J. M. Stutchbury. 2009. Extra-pair mating tactics and vocal behavior of female Acadian Flycatchers. The Condor 111:653-661; Woolfen…	del Hoyo, J., A. Elliott and J. Sargatal 1992. Handbook of the Birds of the World. Lynx Editions, Barcelona.	Martin, T. E. and P. Li 1992. Life-history traits of open- vs. cavity-nesting birds. Ecology 73:579-592.	Iwaniuk, A. N. and J. E. Nelson. 2003. Developmental differences are correlated with relative brain size in birds: a comparative analysis. Canadian Journal of Zoology 81:1913-1928.	Iwaniuk, A. N. and J. E. Nelson. 2003. Developmental differences are correlated with relative brain size in birds: a comparative analysis. Canadian Journal of Zoology 81:1913-1928.
Erithacus rubecula	Eurasian Robin	52.2	0.127	Cambridge University Botanic Garden, Cambridge, UK	16.57	0	0.64	18.2	NaN	0.64	65103683005	65103683002	0.000749651	0.449249	27.0823	0.385318	8	0.0500023	0.000132369	12.2635	0.327924	Tobias, J. A. 1996. Mechanisms and functions of territoriality in the European robin Erithacus rubecula. University of Cambridge, Cambridge, Doctorate.	del Hoyo, J., A. Elliott and J. Sargatal 1992. Handbook of the Birds of the World. Lynx Editions, Barcelona.	Lack, D. 1948. Notes on the ecology of the Robin. Ibis 90:252-278.	Iwaniuk, A. N. and J. E. Nelson. 2003. Developmental differences are correlated with relative brain size in birds: a comparative analysis. Canadian Journal of Zoology 81:1913-1928.	Iwaniuk, A. N. and J. E. Nelson. 2003. Developmental differences are correlated with relative brain size in birds: a comparative analysis. Canadian Journal of Zoology 81:1913-1928.
Falco eleonorae	Eleonora's Falcon	35.385	24.7408	Aegean Island, Greece	0	1	0.13	385	NaN	4.04	61816754001	61816754000	0.0125251	0.551942	29.1809	0.444686	7	0.150439	0.00135811	15.0043	0.292643	Swatschek, I., D. Ristow, W. Scharlau, C. Wink and M. Wink 1993. Populationsgenetik und Vaterschaftsanalyse beim Eleonorenfalken (Falco eleonorae). Journal of Ornithology 134:137-143.	del Hoyo, J., A. Elliott and J. Sargatal 1992. Handbook of the Birds of the World. Lynx Editions, Barcelona.	Ristow, D., W. Scharlau and M. Wink 1989. Population structure and mortality of Eleonora's Falcon Falco elenorae. Pages 321-326 in B.-U. Meyburg and R. D. Chancellor, eds. Raptors in the Modern World. WWGBP, Berlin.	Iwaniuk, A. N. and J. E. Nelson. 2003. Developmental differences are correlated with relative brain size in birds: a comparative analysis. Canadian Journal of Zoology 81:1913-1928.	Iwaniuk, A. N. and J. E. Nelson. 2003. Developmental differences are correlated with relative brain size in birds: a comparative analysis. Canadian Journal of Zoology 81:1913-1928.
Falco naumanni	Lesser Ketrel	41.35	-0.18333	Los Monegros, Aragón, northeast Spain	9.67	1	0.273	155	2.9	NaN	64308238004	64308160001	0.00121254	0.716341	43.4771	0.444323	9	0.0338853	0.000155413	12.1887	0.309504	Alcaide, M., J. J. Negro, D. Serrano, J. L. Tella and C. Rodriguez 2005. Extra-pair paternity in the Lesser Kestrel Falco naumanni: a re-evaluation using microsatellite markers. Ibis 147:608-611.	del Hoyo, J., A. Elliott and J. Sargatal 1992. Handbook of the Birds of the World. Lynx Editions, Barcelona.	Fernando, H., J. A. Donazarand and J. J. Negro 1993. Effects of tail-mounted radio-tags on adult Lesser Kestrels. Journal of Field Ornithology 65:466-471.	Iwaniuk, A. N. and J. E. Nelson. 2003. Developmental differences are correlated with relative brain size in birds: a comparative analysis. Canadian Journal of Zoology 81:1913-1928.	Mlikovsky, J. 1989. Brain Size in Birds: 2. Falconiformes through Gaviiformes. Vestrik Ceskoslovenska Spolecnosti Zoologicka 53:200-213.
Falco peregrinus	Peregrine Falcon	60	9.5	Southern Norway	0	0	0.14	800	6.2	NaN	63401489002	63401450001	0.00157073	0.497587	39.9566	0.401385	4	0.0773013	0.000542074	2.80526	1.18088	Nesje, M., K. H. Roed, J. T. Lifjeld, P. Lindberg and O. F. Steens 2000. Genetic relationships in the peregrine falcon (Falco peregrinus) analysed by microsatellite DNA markers. Molecular Ecology 9:53-60.	del Hoyo, J., A. Elliott and J. Sargatal 1992. Handbook of the Birds of the World. Lynx Editions, Barcelona.	TorDoff, H. B. and P. T. Redig 1997. Midwest Peregrine Falcon demography, 1982-1995. Journal of Raptor Research 31:339-346.	Iwaniuk, A. N. and J. E. Nelson. 2003. Developmental differences are correlated with relative brain size in birds: a comparative analysis. Canadian Journal of Zoology 81:1913-1928.	Mlikovsky, J. 1989. Brain Size in Birds: 2. Falconiformes through Gaviiformes. Vestrik Ceskoslovenska Spolecnosti Zoologicka 53:200-213.
Falco sparverius	American Kestrel	45.4167	-75.0833	Southwestern Quebec, Canada	9.5	0	0.571	100	2.7	NaN	40371628011	40371628006	0.00111167	0.276997	134.647	0.461391	6	0.0792763	0.000238029	15.7188	0.57435	Villarroel, M., D. M. Bird and U. Kuhnlein 1998. Copulatory behaviour and paternity in the American kestrel: the adaptive significance of frequent copulations. Animal Behaviour 58:289-299.	del Hoyo, J., A. Elliott and J. Sargatal 1992. Handbook of the Birds of the World. Lynx Editions, Barcelona.	Roest, A. I. 1957. Notes on the American Sparrow Hawk. The Auk 74:1-19.	Iwaniuk, A. N. and J. E. Nelson. 2003. Developmental differences are correlated with relative brain size in birds: a comparative analysis. Canadian Journal of Zoology 81:1913-1928.	Mlikovsky, J. 1989. Brain Size in Birds: 2. Falconiformes through Gaviiformes. Vestrik Ceskoslovenska Spolecnosti Zoologicka 53:200-213.
Falco tinnunculus	Common Kestrel	63	23	Kauhava and Lapua, South Ostrobothnia, western Finland	2.7	1	0.35	200	3.8	NaN	61402912000	61402912001	0.000802442	0.554761	100.795	0.440579	7	0.0489246	8.16775e-05	10.2732	0.5506	Korpimaki, E., K. Lahti, C. A. May, D. T. Parkin, G. B. Powell et al. 1996. Copulatory behaviour and paternity determined by DNA fingerprinting in kestrels: effects of cyclic food abundance. Animal Behaviour 51:945-955.	del Hoyo, J., A. Elliott and J. Sargatal 1992. Handbook of the Birds of the World. Lynx Editions, Barcelona.	Arnold, K. E. and I. P. F. Owens 2002. Extra-pair paternity and egg dumping in birds: life history, parental care and the risk of retaliation. Proceedings of the Royal Society of London B 269:1263-1269.	Iwaniuk, A. N. and J. E. Nelson. 2003. Developmental differences are correlated with relative brain size in birds: a comparative analysis. Canadian Journal of Zoology 81:1913-1928.	Mlikovsky, J. 1989. Brain Size in Birds: 2. Falconiformes through Gaviiformes. Vestrik Ceskoslovenska Spolecnosti Zoologicka 53:200-213.
Ficedula hypoleuca	Pied Flycatcher	40.80; 52.27; 59.97; 60.00; 60.43; 62.62	-4.017; 7.15; 10.78; 10.74; 22.17; 26.33	Multiple localities: central Spain; Lingen, Germany; Maridalen, Oslo, Norway; Sorkedalen, Oslo, Norway; Ruissalo, Turku, southwest Finland; Konnevesi Research Station, central Finland; Konnevesi Research Station, central Finland	15.79	0	0.53	13.6	0.48	NaN	64308223000; 61710304001; 63401489002; 63401489002; 61402972000; 61402935000; 61402935000	64308215000; 61710315001; 63401489001; 63401489001; 61402972000; 61402935000; 61402935000	0.00124374	0.426888	67.1136	0.396041	7	0.0599502	0.000191685	10.2161	0.638437	Ellegren, H., J. T. Lifjeld, T. Slagsvold and C. R. Primmer 1995. Handicapped males and extrapair paternity in pied flycatchers: a study using microsatellite markers. Molecular Ecology 4:739-744; Lifjeld, J. T., T. Slagsvold and H. M. Lampe. 1991. Low frequency of extra-pair paternity in pied flycatchers revealed by DNA fingerprinting. Behavioral Ecology and Sociobiology 29, 95-101; Ratti, O., M.…	del Hoyo, J., A. Elliott and J. Sargatal 1992. Handbook of the Birds of the World. Lynx Editions, Barcelona.	Arnold, K. E. and I. P. F. Owens 2002. Extra-pair paternity and egg dumping in birds: life history, parental care and the risk of retaliation. Proceedings of the Royal Society of London B 269:1263-1269.	Moller, A. P., J. Erritzoe and L. Z. Garamszegi 2004. Covariation between brain size and immunity in birds: implications for brain size evolution. Journal of Evolutionary Biology 18:223-237.	Moller, A.P., J. Erritzoe and L. Z. Garamszegi. 2004. Covariation between brain size and immunity in birds: implications for brain size evolution. Journal of Evolutionary Biology 18: 223-237.
Forpus passerinus	Green-rumped Parrotlet	8.5667	-67.433	Hato Masaguaral, Venezuela	14.4	0	0.44	25	1.2	NaN	31480442001	31480450000	0.0126725	0.581437	1.40774	0.412399	6	0.191705	0.00172301	26.5393	0.100348	Sheldon, B. C. and T. Burke 1994. Copulation behavior and paternity in the chaffinch. Behavioral Ecology and Sociobiology 34:149-156.	del Hoyo, J., A. Elliott and J. Sargatal 1992. Handbook of the Birds of the World. Lynx Editions, Barcelona.	Arnold, K. E. and I. P. F. Owens 2002. Extra-pair paternity and egg dumping in birds: life history, parental care and the risk of retaliation. Proceedings of the Royal Society of London B 269:1263-1269.	Iwaniuk, A. N. and J. E. Nelson. 2003. Developmental differences are correlated with relative brain size in birds: a comparative analysis. Canadian Journal of Zoology 81:1913-1928.	Mlikovsky, J. 1989. Brain Size in Birds: 3. Columbiformes Through Piciformes. Vestrik Ceskoslovenska Spolecnosti Zoologicka 53: 252-415
Fringilla coelebs	Chaffinch	53.3333	-1.53333	Gotland, Sweden	23.1	0	0.37	21	0.76	NaN	65103334002	65103345001	0.0029911	0.350295	23.1865	0.389494	8	0.100177	0.000272435	11.8162	0.353388	Sheldon, B.C. and T. Burke. 1994. Copulation behavior and paternity in the chaffinch. Behavioral Ecology and Sociobiology 34, 149-156.	del Hoyo, J., A. Elliott and J. Sargatal 1992. Handbook of the Birds of the World. Lynx Editions, Barcelona.	Arnold & Owens (2002) Extra-pair paternity and egg dumping in birds: life history, parental care and the risk of retaliation. Proc. R. Soc. Lond. B 269, 1263-1269.	Iwaniuk, A. N. and J. E. Nelson. 2003. Developmental differences are correlated with relative brain size in birds: a comparative analysis. Canadian Journal of Zoology 81:1913-1928.	Mlikovsky, J. 1990. Brain Size in Birds: 4. Passeriformes, Acta Soc. Zool. Bohemoslov. 54:27-64.
Fulmarus glacialis	Northern Fulmar	59.5333	-1.61667	Fair Isle, Shetland, UK	0	0	0.0225	700	6.8	NaN	65103005000	65103005000	0.00218592	0.365323	11.3381	0.40184	12	0.0959828	0.000170063	7.2992	0.26371	Hunter, F. M., T. Burke and S. E. Watts 1992. Frequent copulation as a method of paternity assurance in the northern fulmar. Animal Behavior 44:149-156.	Jeschke, J. M. and H. Kokko 2008. Mortality and other determinants of bird divorce rate. Behavioral Ecology and Sociobiology 63:1-9.	Black, J. M. (ed.) 1996 Partnerships in birds. Oxford, Oxford University Press.	Iwaniuk, A. N. and J. E. Nelson. 2003. Developmental differences are correlated with relative brain size in birds: a comparative analysis. Canadian Journal of Zoology 81:1913-1928.	Mlikovsky, J. 1989. Brain Size in Birds: 1. Tinamiformes Through Ciconiformes. Vestrik Ceskoslovenska Spolecnosti Zoologicka 53:33-47.
Gavia immer	Great Northern Loon	45.7	-89.6167	Oneida County, Wisconsin, USA	0	0	0.13	3093.8	NaN	10.1	42572741004	42572741004	0.00241094	0.516316	139.878	0.401756	6	0.0944813	0.000397248	14.4	0.866255	Piper, W. H., D. C. Evers, M. W. Meyer, K. B. Tischler, J. D. Kaplan et al. 1997. Genetic monogamy in the common loon (Gaviaimmer). Behavioral Ecology and Sociobiology 41:25-31.	del Hoyo, J., A. Elliott and J. Sargatal 1992. Handbook of the Birds of the World. Lynx Editions, Barcelona.	Mitro, M. G., D. C. Evers, M. W. Meyer and W. H. Piper 2008. Common Loon survival rates and mercury in New England and Wisconsin. Journal of Wildlife Management 72:665-673.	Iwaniuk, A. N. and J. E. Nelson. 2003. Developmental differences are correlated with relative brain size in birds: a comparative analysis. Canadian Journal of Zoology 81:1913-1928.	Iwaniuk, A. N. and J. E. Nelson. 2003. Developmental differences are correlated with relative brain size in birds: a comparative analysis. Canadian Journal of Zoology 81:1913-1928.
Geospiza scandens	Common Cactus Finch	-0.25	-90.2167	Daphne Major, Galapagos Islands, Pacific Ocean	15.2	0	0.18	NaN	NaN	NaN	30684001005	30684008000	0.000123197	0.879679	3.49869	0.359357	0	NaN	NaN	NaN	NaN	Petren, K., Grant, B.R. and P.R. Grant. 1999. Low extrapair paternity in the Cactus Finch (Geospiza scandens). The Auk 116:252-256	del Hoyo, J., A. Elliott and J. Sargatal 1992. Handbook of the Birds of the World. Lynx Editions, Barcelona.	Gibbs, H. L. and P. R. Grant 1987. Adult survivorship in Darwin's Ground Finch (Geospiza) populations in a variable environment. Journal of Animal Ecology 56:797-813.	NaN	NaN
Geothlypis trichas	Common Yellowthroat	43.3833	-88.0167	University of Wisconsin-Milwaukee Field Station, Saukville, Wisconsin, USA	43.48	0	0.458	11.8	0.47	NaN	42572640003	42572640002	0.00217289	0.476825	118.533	0.393171	7	0.0831351	0.000280252	16.0427	0.73406	Abroe, B., Garvin, J.C., Pedersen, M.C., Whittingham, L.A. and P.O. Dunn. 2007. Brood sex ratios are related to male size but not to attractiveness in Common Yellowthroats (Geothlypis trichas). The Auk 124:176-184.	del Hoyo, J., A. Elliott and J. Sargatal 1992. Handbook of the Birds of the World. Lynx Editions, Barcelona.	Martin, T. E. and P. Li 1992. Life-history traits of open- vs. cavity-nesting birds. Ecology 73:579-592.	Iwaniuk, A. N. and J. E. Nelson. 2003. Developmental differences are correlated with relative brain size in birds: a comparative analysis. Canadian Journal of Zoology 81:1913-1928.	Mlikovsky, J. 1990. Brain Size in Birds: 4. Passeriformes, Acta Soc. Zool. Bohemoslov. 54:27-64.
Grallina cyanoleuca	Australian Magpie Lark	-35.2761	149.12	Australian National University, Australia	6	0	0.193	89	NaN	1.68	50194926002	50194926002	0.00152359	0.409688	32.2422	0.531663	11	0.0530766	0.00017128	14.2497	0.269375	Hall, M. L. 1999. The importance of pair duration and biparental care to reproductive success in the monogamous Australian magpie-lark. Australian Journal of Zoology 47:439-454.	del Hoyo, J., A. Elliott and J. Sargatal 1992. Handbook of the Birds of the World. Lynx Editions, Barcelona.	Hall, M. L. 1999. The importance of pair duration and biparental care to reproductive success in the monogamous Australian magpie-lark. Australian Journal of Zoology 47:439-454.	Iwaniuk, A. N. and J. E. Nelson. 2003. Developmental differences are correlated with relative brain size in birds: a comparative analysis. Canadian Journal of Zoology 81:1913-1928.	Iwaniuk, A. N. and J. E. Nelson. 2003. Developmental differences are correlated with relative brain size in birds: a comparative analysis. Canadian Journal of Zoology 81:1913-1928.
Grus canadensis	Sandhill Crane	43.6	-89.6	Briggsville, Wisconsin, USA	22	0	0.11	5500	15.5	NaN	42572641002	42572641002	0.00255213	0.52614	128.094	0.393205	7	0.0873948	0.000390641	16.278	1.03211	Hayes, M. A., H. B. Britten and J. A. Barzen 2006. Extra-pair fertilizations in Sandhill Cranes revealed using microsatellite DNA markers. The Condor 108:970-976.	del Hoyo, J., A. Elliott and J. Sargatal 1992. Handbook of the Birds of the World. Lynx Editions, Barcelona.	Ens, B., S. Choudhury and J. M. Black 1996. Mate fidelity and divorce in monogamous birds. Pages 344-395 in J. M. Black, ed. Partnerships in Birds: The Study of Monogamy. Oxford University Press, Oxford.	Crile, G. and D. P. Quiring. 1940. A Record of the Body Weight and Certain Organ and Gland Weights of 3690 Animals. The Ohio Journal of Science 5:219-273.	Mlikovsky, J. 1989. Brain Size in Birds: 2. Falconiformes through Gaviiformes. Vestrik Ceskoslovenska Spolecnosti Zoologicka 53:200-213.
Haematopus ostralegus	Eurasian Oystercatcher	53.4837	6.23566	Schiermonnikoog Island, Wadden Sea, The Netherlands	3.9	0	0.08	550	3.9	NaN	63306280001	61710203000	0.00127189	0.378158	37.9304	0.382397	7	0.0697878	0.000162966	12.9488	0.459462	Heg, D., B. Ens, T. Burke, L. Jenkins and L. P. Kruijit 1993. Why does the typically monogamous Oystercatcher (Haematopus ostralegus) engage in extra-pair copulations? Behaviour 126:3-4.	Jeschke, J. M. and H. Kokko 2008. Mortality and other determinants of bird divorce rate. Behavioral Ecology and Sociobiology 63:1-9.	Harris, M. P., U. N. Safriel, M. L. Brooke and C. K. Britton 1987. The pair bond and divorce among Oystercatchers Haematopus ostralegus on Skokholm Island, Wales. Ibis 129:45-57.	Iwaniuk, A. N. and J. E. Nelson. 2003. Developmental differences are correlated with relative brain size in birds: a comparative analysis. Canadian Journal of Zoology 81:1913-1928.	Mlikovsky, J. 1989. Brain Size in Birds: 2. Falconiformes through Gaviiformes. Vestrik Ceskoslovenska Spolecnosti Zoologicka 53:200-213.
Hirundo rustica	Barn Swallow	35.23; 42.46; 44.57; 57.	139.89; -76.55; -76.32; 10.00	Multiple localities: Futtsu City, Chiba Prefecture, Japan; Tompkins County, New York, USA; Queens University Biology Station, Ontario, Canada; Kraghede, Denmark; Kraghede, Denmark	41.04	0	0.6415	18	0.55	NaN	21047696001; 42572515005; 40371620000; 61206030000; 61206030000	21047696001; 42572515005; 40371620000; 61206030000; 61206030000	0.0025864	0.428574	67.5171	0.411488	9.8	0.0795635	0.000232464	12.443	0.782517	Moller, A. P. and H. Tegelstrom. 1997. Extra-pair paternity and tail ornamentation in the barn swallow Hirundo rustica. Behavioral Ecology and Sociobiology 41:353-360; Kleven, O., F. Jacobsen, R. Izadnegahdar, R. J. Robertson and J. T. Lifjeld. 2006. No evidence of paternal genetic contribution to nestling cell-mediated immunity in the North American barn swallow. Animal Behaviour 71:839-845. Koj…	Jeschke, J. M. and H. Kokko 2008. Mortality and other determinants of bird divorce rate. Behavioral Ecology and Sociobiology 63:1-9.	Black, J. M. (ed.) 1996 Partnerships in birds. Oxford, Oxford University Press.	Iwaniuk, A. N. and J. E. Nelson. 2003. Developmental differences are correlated with relative brain size in birds: a comparative analysis. Canadian Journal of Zoology 81:1913-1928.	Mlikovsky, J. 1990. Brain Size in Birds: 4. Passeriformes, Acta Soc. Zool. Bohemoslov. 54:27-64.
Hylocichla mustelina	Wood Thrush	41.77; 43.26	79.93; -80.90	Multiple localities: Crawford County, Pennsylvania, USA; Woodstock, Ontario, Canada	40.5	0	0.372	47.4	NaN	1.25	42572526002; 40371623004	42572526002; 40371623004	0.001594	0.387088	97.4398	0.395631	6.5	0.0888031	0.000342689	15.554	0.597207	Evans, M. L., B. E. Woolfenden, L. Friesen and B. J. M. Stutchbury 2009. Variation in the extra-pair mating systems of Acadian Flycatchers and Wood Thrushes in forest fragments in southern Ontario. Journal of Field Ornithology 80:146-153.	del Hoyo, J., A. Elliott and J. Sargatal 1992. Handbook of the Birds of the World. Lynx Editions, Barcelona.	Martin, T. E. and P. Li 1992. Life-history traits of open- vs. cavity-nesting birds. Ecology 73:579-592.	Iwaniuk, A. N. and J. E. Nelson. 2003. Developmental differences are correlated with relative brain size in birds: a comparative analysis. Canadian Journal of Zoology 81:1913-1928.	Iwaniuk, A. N. and J. E. Nelson. 2003. Developmental differences are correlated with relative brain size in birds: a comparative analysis. Canadian Journal of Zoology 81:1913-1928.
Icterus bullockii	Bullock's Oriole	36.3659	-121.558	Hastings Natural History Reservation, Monterey County, California, USA	46	0	0.609	NaN	NaN	NaN	42572491006	42572491002	0.0141709	0.571263	8.91341	0.392719	7	0.142559	0.00246326	12.5888	0.436003	Richardson, D. S. and T. Burke 1999. Extra-pair paternity in relation to male age in Bullock’s orioles. Molecular Ecology 8:2115-2126.	del Hoyo, J., A. Elliott and J. Sargatal 1992. Handbook of the Birds of the World. Lynx Editions, Barcelona.	NBII/MAPS Avian Demographics Query Interface. Bullock's Oriole. http://www.birdpop.org/nbii/surv/survresults.asp?strRegion=aa&strSpec=buor	NaN	NaN
Junco hyemalis	Dark-eyed Junco	37.3738	-80.5206	Mountain Lake Biological Station, Pembroke, Giles County, Virginia, USA	34.2	0	0.435	18	0.86	NaN	42572318000	42572318000	0.0020774	0.348309	68.4227	0.393781	8	0.08952	0.000341214	15.6915	0.652213	Ketterson, E. D., P. G. Parker, S. A. Raouf, V. J. Nolan, C. Ziegenfus et al. 1997. The relative impact of extra-pair fertilizations on variation in male and female reproductive success in Dark-eyed Juncos (Junco hyemalis). Ornithological Monographs 49:81-101.	del Hoyo, J., A. Elliott and J. Sargatal 1992. Handbook of the Birds of the World. Lynx Editions, Barcelona.	Martin, T. E. and P. Li 1992. Life-history traits of open- vs. cavity-nesting birds. Ecology 73:579-592.	Iwaniuk, A. N. and J. E. Nelson. 2003. Developmental differences are correlated with relative brain size in birds: a comparative analysis. Canadian Journal of Zoology 81:1913-1928.	Mlikovsky, J. 1990. Brain Size in Birds: 4. Passeriformes, Acta Soc. Zool. Bohemoslov. 54:27-64.
Lanius collurio	Red-headed Shrike	49.3167	14.25	Pisek, Czech Republic	40	0	0.61	28	1.02	NaN	61111520000	61111520000	0.000886566	0.588715	54.3644	0.423051	7	0.0529167	0.000117577	14.1476	0.745703	Schwarzova, L., J. Simek, T. Coppack and P. Tryjanowski 2008. Male-biased sex of extra pair young in the socially monogamous Red-backed Shrike Lanius collurio. Acta Ornithologica 43:235-239.	del Hoyo, J., A. Elliott and J. Sargatal 1992. Handbook of the Birds of the World. Lynx Editions, Barcelona.	Arnold, K. E. and I. P. F. Owens 2002. Extra-pair paternity and egg dumping in birds: life history, parental care and the risk of retaliation. Proceedings of the Royal Society of London B 269:1263-1269.	Iwaniuk, A. N. and J. E. Nelson. 2003. Developmental differences are correlated with relative brain size in birds: a comparative analysis. Canadian Journal of Zoology 81:1913-1928.	Mlikovsky, J. 1990. Brain Size in Birds: 4. Passeriformes, Acta Soc. Zool. Bohemoslov. 54:27-64.
Lanius ludovicianus	Loggerhead Shrike	34	-98	Comanche County, Oklahoma, USA	13.89	0	0.53	47.4	NaN	1.53	42572351001	42572351001	0.00338732	0.435741	77.1793	0.402474	11	0.0683996	0.000264596	18.7095	0.51308	Etterson, M. A. 2004. Parentage in an Oklahoma population of Loggerhead Shrikes assessed using nuclear microsatellites. The Condor 106:401-404.	del Hoyo, J., A. Elliott and J. Sargatal 1992. Handbook of the Birds of the World. Lynx Editions, Barcelona.	Brooks, B. L. and S. A. Temple 1990. Dynamics of a Loggerhead Shrike population in Minnesota. Wilson Bulletin 102:441-450.	Iwaniuk, A. N. and J. E. Nelson. 2003. Developmental differences are correlated with relative brain size in birds: a comparative analysis. Canadian Journal of Zoology 81:1913-1928.	Iwaniuk, A. N. and J. E. Nelson. 2003. Developmental differences are correlated with relative brain size in birds: a comparative analysis. Canadian Journal of Zoology 81:1913-1928.
Larus argentatus	Herring Gull	37.7	-123	Southeast Farallon Island, California, USA	0	1	0.065	1130	6.6	NaN	42574506005	42574506002	0.00418219	0.70783	5.58495	0.345699	6	0.081798	0.000718781	12.5088	0.56793	Gilbert 1998. No evidence for extra-pair paternity in the western gull. Molecular Ecology 7:1549-1552.	del Hoyo, J., A. Elliott and J. Sargatal 1992. Handbook of the Birds of the World. Lynx Editions, Barcelona.	Chabrzyk, G. and J. C. Coulson 1976. Survival and recruitment in the Herring Gull Larus argentatus. Journal of Animal Ecology 45:187-203.	Crile, G. and D. P. Quiring. 1940. A Record of the Body Weight and Certain Organ and Gland Weights of 3690 Animals. The Ohio Journal of Science 5:219-273.	Mlikovsky, J. 1989. Brain Size in Birds: 2. Falconiformes through Gaviiformes. Vestrik Ceskoslovenska Spolecnosti Zoologicka 53:200-213.
Larus canus	Common Gull	51.65	21.5833	Kobylnica, Poland	8.3	1	0.26	450	4.1	NaN	63512375000	63512375000	0.000966083	0.5659	74.7983	0.364131	7	0.0550893	0.000151103	13.7305	0.733562	Bukacinsha, M., D. Bukacinski, J. T. Epplen, K. P. Sauer and T. Lubjuhn 1998. Low frequency of extra-pair paternity in Common Gulls (Larus canus) as revealed by DNA fingerprinting. Journal of Ornithology 139: 413-420.	del Hoyo, J., A. Elliott and J. Sargatal 1992. Handbook of the Birds of the World. Lynx Editions, Barcelona.	Sorensen, L. H. 1977. An analysis of Common Gull (Larus canus) recoveries recorded form 1931 to 1972 by the Zoological Museum in Copenhagen. Gerfaut 67:133-160 .In Saether, B.-E. 1989. Survival rates in relation to body weight in European Birds. Ornis Scandinavica 20:13-21.	Iwaniuk AN, unpubl data	Mlikovsky, J. 1989. Brain Size in Birds: 2. Falconiformes through Gaviiformes. Vestrik Ceskoslovenska Spolecnosti Zoologicka 53:200-213.
Lophophanes cristatus	European Crested Tit	51.2199	4.39625	Antwerp, Belgium	30	0	0.63	10.5	0.52	NaN	60606447000	60606447000	0.00108597	0.370372	36.4263	0.379272	8	0.0677145	0.000139538	13.0864	0.458008	Lens, L., S. Van Dongen, M. Van den Broeck, C. Van Broeckhoven and A. A. Dhondt 1997. Why female crested tits copulate repeatedly with the same partner: evidence for the mate assessment hypothesis. Behavioral Ecology 8:87-91.	del Hoyo, J., A. Elliott and J. Sargatal 1992. Handbook of the Birds of the World. Lynx Editions, Barcelona.	Cramp, S. E. A. 1977. Birds of western Palearctic. Bird Facts Crested Tit, http://blx1.bto.org/birdfacts/results/bob14540.htm#demography.	Mlikovsky, J. 1989. Brain Size in Birds: 2. Falconiformes through Gaviiformes. Vestrik Ceskoslovenska Spolecnosti Zoologicka 53:200-213.	Mlikovsky, J. 1990. Brain Size in Birds: 4. Passeriformes, Acta Soc. Zool. Bohemoslov. 54:27-64.
Loxioides bailleui	Palila	19.8236	-155.471	Puu Laau and Kanakaleonui, Mauna Kea, Hawaii, USA	0	0	0.37	NaN	NaN	NaN	42591283001	42591285000	0.00729828	0.509666	1.32531	0.327698	11	0.0834821	0.00141921	23.0537	0.286251	Fleischer, R. C., C. L. Tarr and T. K. Pratt 1994. Genetic structure and mating system in the palila, an endangered Hawaiian honeycreeper, as assessed by DNA fingerprinting. Molecular Ecology 3:383-392.	del Hoyo, J., A. Elliott and J. Sargatal 1992. Handbook of the Birds of the World. Lynx Editions, Barcelona.	Lindsey, G. D., S. G. Fancy, M. H. Reynolds, T. K. Pratt, K. A. Wilson et al. 1995. Population structure and survival of Palila. The Condor 97:528-535.	NaN	NaN
Luscinia svecica	Bluethroat	47.33; 61.40	-2.42; 8.87	Multiple localities: Guerande saltmarsh, France; Ovre Heimdalsvatn, Valdresflya, Norway	46.08	0	0.34	NaN	NaN	NaN	61507222000; 63401368002; 63401368002; 63401368002	61507222000; 63401238001; 63401238001; 63401238001	0.00153787	0.504725	55.9436	0.369552	7.5	0.0627476	0.000210342	8.48747	0.620518	Krokene, C., K. Anthonisen, J. T. Lifjeld and T. Amundsen 1996. Paternity and paternity assurance behaviour in the bluethroat, Luscinia s. svecica. Animal Behaviour 52:405-417; Questiau, S., M. C. Eybert and P. Taberlet. 1999. Amplified fragment length polymorphism (AFLP) markers reveal extra-pair parentage in a bird species: the bluethroat (Luscinia svecica). Molecular Ecology 8:1331-1339. Fosso…	del Hoyo, J., A. Elliott and J. Sargatal 1992. Handbook of the Birds of the World. Lynx Editions, Barcelona.	Moller, A. P. and J. J. Cuervo 2003. Sexual selection, germline mutation rate and sperm competition. BMC Evolutionary Biology 3:6-7.	NaN	NaN
Megascops asio	Eastern Screech Owl	37.6209	-84.1991	Central Kentucky Wildlife Management Area, Richmond, Madison County, Kentucky, USA	0	0	0.67	180	NaN	4.91	42572422002	42572422002	0.00284015	0.327673	75.2804	0.384283	9	0.100222	0.000336532	17.3938	0.511536	Lawless, S. G., G. Ritchison, P. H. Klatt and D. F. Westneat 1997. The mating strategies of Eastern Screech-Owls: A genetic analysis. The Condor 99:213-217.	del Hoyo, J., A. Elliott and J. Sargatal 1992. Handbook of the Birds of the World. Lynx Editions, Barcelona.	Belthoff, J. R. and G. Ritchison 1989. Natal dispersal of Eastern Screech-Owls. The Condor 91:254-265.	Iwaniuk, A. N. and J. E. Nelson. 2003. Developmental differences are correlated with relative brain size in birds: a comparative analysis. Canadian Journal of Zoology 81:1913-1928.	Iwaniuk, A. N. and J. E. Nelson. 2003. Developmental differences are correlated with relative brain size in birds: a comparative analysis. Canadian Journal of Zoology 81:1913-1928.
Meleagris gallopavo	Wild Turkey	36.339	-121.537	Hastings Natural History Reservation, Monterey County, California, USA	45	0	0.45	5546.19	8.1	NaN	42572491006	42572491002	0.0141709	0.571263	8.91341	0.392719	7	0.142559	0.00246326	12.5888	0.436003	Krakauer, A. H. 2008. Sexual selection and the genetic mating system of Wild Turkeys. The Condor 110:1-12.	del Hoyo, J., A. Elliott and J. Sargatal 1992. Handbook of the Birds of the World. Lynx Editions, Barcelona.	Glazener, W. C., D. J. Ransom, J. R. Cary and O. J. Rongstad 1990. Demographic Analysis of a Rio Grande Turkey population. the Southwestern Naturalist 35:23-27.	Iwaniuk, A. N. and J. E. Nelson. 2003. Developmental differences are correlated with relative brain size in birds: a comparative analysis. Canadian Journal of Zoology 81:1913-1928.	Ebinger P. and M. Rohrs. 1995. Volumetric analysis of brain structures, especially of the visual system in wild and domestic turkeys (Meleagris gallopavo). Journal of Brain Research 2: 219-228.
Melospiza georgiana	Swamp Sparrow	39.30; 39.60	-75.50; -79.30	Multiple localities: Smyrna River, Delaware, USA; Allegheny Plateau, western Maryland, USA	41.5	1	0.517	17.6	NaN	0.81	42572408001; 42572417007	42572408001; 42572417007	0.00253221	0.363625	76.2232	0.405106	8	0.101559	0.000345048	15.9156	0.449854	Olsen, B. J., R. Greenberg, R. C. Fleischer and J. R. Walters 2008. Extrapair paternity in the swamp sparrow, Melospiza georgiana: male access or female preference? Behavioral Ecology and Sociobiology 63:285-294.	del Hoyo, J., A. Elliott and J. Sargatal 1992. Handbook of the Birds of the World. Lynx Editions, Barcelona.	NBII/MAPS Avian Demographics Query Interface. Swamp Sparrow. http://www.birdpop.org/nbii/surv/survresults.asp?strRegion=aa&strSpec=swsp	Iwaniuk, A. N. and J. E. Nelson. 2003. Developmental differences are correlated with relative brain size in birds: a comparative analysis. Canadian Journal of Zoology 81:1913-1928.	Iwaniuk, A. N. and J. E. Nelson. 2003. Developmental differences are correlated with relative brain size in birds: a comparative analysis. Canadian Journal of Zoology 81:1913-1928.
Melospiza melodia	Song Sparrow	44.75; 48.63	-63.68; -123.28	Multiple localities: Lower Sackville, Nova Scotia, Canada; Mandarte Island, British Columbia, Canada	26.25	0	0.429	21	1.1	NaN	40371396001; 40371799003	40371396000; 40371799003	0.00231425	0.449851	47.8555	0.508155	6.5	0.0815616	0.000356692	12.5322	0.335565	Major, D. L. and C. A. Barber 2004. Extra-pair paternity in first and second broods of eastern Song Sparrows. Journal of Field Ornithology 75:152-156.	del Hoyo, J., A. Elliott and J. Sargatal 1992. Handbook of the Birds of the World. Lynx Editions, Barcelona.	Martin, T. E. and P. Li 1992. Life-history traits of open- vs. cavity-nesting birds. Ecology 73:579-592.	NaN	Crile, G. and D. P. Quiring. 1940. A record of the body weight and certain organ and gland weights of 3690 animals. The Ohio Journal of Science 5: 219-340.
Mimus polyglottos	Northern Mockingbird	29.6667	-95.3333	Houston, Texas, USA	6.9	0	0.684	45	1.46	NaN	42572243002	42572243002	0.0067359	0.363382	42.4266	0.440961	12	0.108153	0.00108307	20.9178	0.223498	DeLoach, D. 1997. Breeding success, mating success, and mating strategies of the Northern Mockingbird Mimus polyglottis. Rice University, Docterate.	del Hoyo, J., A. Elliott and J. Sargatal 1992. Handbook of the Birds of the World. Lynx Editions, Barcelona.	NBII/MAPS Avian Demographics Query Interface. Northern Mockingbird. http://www.birdpop.org/nbii/surv/survresults.asp?strRegion=aa&strSpec=nomo	Iwaniuk, A. N. and J. E. Nelson. 2003. Developmental differences are correlated with relative brain size in birds: a comparative analysis. Canadian Journal of Zoology 81:1913-1928.	Mlikovsky, J. 1990. Brain Size in Birds: 4. Passeriformes, Acta Soc. Zool. Bohemoslov. 54:27-64.
Oceanodroma leucorhoa	Leach's Storm Petrel	44.5833	-66.75	Bowdoin College Biological Station, Kent Island, New Brunswick, Canada	0	1	0.21	40	0.8	NaN	40371607001	40371607001	0.00276686	0.349912	65.2944	0.500557	6	0.0877957	0.000271635	13.1512	0.422797	Mauck, R. A., T. A. Waite and P. G. Parker 1995. Monogamy in Leach's Storm-Petrel: DNA-fingerprinting evidence. The Auk 112:473-482.	del Hoyo, J., A. Elliott and J. Sargatal 1992. Handbook of the Birds of the World. Lynx Editions, Barcelona.	Morse, D. H. and C. W. Buchheister 1979. Age and survival of breeding Leach’s storm-petrels in Maine. Bird-Banding 50:145-158.	Iwaniuk, A. N. and J. E. Nelson. 2003. Developmental differences are correlated with relative brain size in birds: a comparative analysis. Canadian Journal of Zoology 81:1913-1928.	Mlikovsky, J. 1989. Brain Size in Birds: 1. Tinamiformes Through Ciconiformes. Vestrik Ceskoslovenska Spolecnosti Zoologicka 53:33-47.
Oenanthe oenanthe	Northern Wheatear	52.7667	-4.78333	Bardsey Island, Wales, UK	29	0	0.45	23.5	NaN	0.78	65103302000	65103302000	0.00150476	0.354689	15.2495	0.439108	10	0.070136	0.000101112	11.2134	0.185047	Currie, D. R., T. Burke, R. L. Whitney and D. B. A. Thompson 1998. Male and female behaviour and extra-pair paternity in the wheatear. Animal Behaviour 55:689-703.	del Hoyo, J., A. Elliott and J. Sargatal 1992. Handbook of the Birds of the World. Lynx Editions, Barcelona.	Moller, A. P. and J. J. Cuervo 2003. Sexual selection, germline mutation rate and sperm competition. BMC Evolutionary Biology 3:6-7.	Iwaniuk, A. N. and J. E. Nelson. 2003. Developmental differences are correlated with relative brain size in birds: a comparative analysis. Canadian Journal of Zoology 81:1913-1928.	Iwaniuk, A. N. and J. E. Nelson. 2003. Developmental differences are correlated with relative brain size in birds: a comparative analysis. Canadian Journal of Zoology 81:1913-1928.
Otus elegans	Lanyu Scops Owl	22	121.083	Lanyu, Orchid Island, Florida, USA	1.9	0	0.25	NaN	NaN	NaN	23659559001	23659559000	0.0620442	0.587474	7.89653	0.563749	6	0.326913	0.00721111	27.535	0.08225	Hsu, T.-C., S.-H. Li, Y.-S. Lin, M. T. Philippart and L. L. Severinghaus 2006. High frequency of extra-pair copulation with low level of extra-pair fertilization in the Lanyu scops owl Otus elegans botelensis. Journal of Avian Biology 37:36-40.	del Hoyo, J., A. Elliott and J. Sargatal 1992. Handbook of the Birds of the World. Lynx Editions, Barcelona.	Severinghaus, L. L. and P. Rothery 2001. The survival rate of Lanyu Scops Owls Otus elegans bofelensis. Ibis 143:540-546.	NaN	NaN
Panurus biarmicus	Bearded Tit	47.9333	16.75	Lake Neusiedl, Austria	29.5	1	0.44	14.5	0.572	NaN	61912815000	61912815000	0.00107674	0.472532	69.8497	0.526648	7	0.0562377	0.000171727	15.85	0.212017	Hoi, H. and M. Hoi-Leitner 1997. An alternative route to coloniality in the bearded tit: females pursue extra-pair fertilizations. Behavioral Ecology 8:113-119.	del Hoyo, J., A. Elliott and J. Sargatal 1992. Handbook of the Birds of the World. Lynx Editions, Barcelona.	Wilson, J. and W. Peach 2006. Impact of an exceptional winter flood on the population dynamics of bearded tits (Panurus biarmicus). Animal Conservation 9:463-473.	Moller, A. P., J. Erritzoe and L. Z. Garamszegi 2004. Covariation between brain size and immunity in birds: implications for brain size evolution. Journal of Evolutionary Biology 18:223-237.	Moller, A.P., J. Erritzoe and L. Z. Garamszegi. 2004. Covariation between brain size and immunity in birds: implications for brain size evolution. Journal of Evolutionary Biology 18: 223-237.
Parus atricapillus	Black-capped Chickadee	44.57	-76.33	Queen’s University Biological Station, Ontario, Canada	31.3	0	0.6	12	NaN	0.76	42574370004; 40371620000	42574370004; 40371620000	0.00128712	0.310316	108.019	0.427959	6.5	0.0737222	0.000255573	14.9908	0.459135	Mennill, D. J., S. M. Ramsay, P. Boag and L. M. Ratcliffe 2004. Patterns of extrapair mating in relation to male dominance status and female nest placement in black-capped chickadees. Behavioral Ecology 15:757-765; Otter, K., L. Ratcliffe. and D. Michaud. 1998. Do female black-capped chickadees prefer high-ranking males as extra-pair partners? Behavioral Ecology and Sociobiology 43:25-36.	del Hoyo, J., A. Elliott and J. Sargatal 1992. Handbook of the Birds of the World. Lynx Editions, Barcelona.	Arnold, K. E. and I. P. F. Owens 2002. Extra-pair paternity and egg dumping in birds: life history, parental care and the risk of retaliation. Proceedings of the Royal Society of London B 269:1263-1269.	Iwaniuk, A. N. and J. E. Nelson. 2003. Developmental differences are correlated with relative brain size in birds: a comparative analysis. Canadian Journal of Zoology 81:1913-1928.	Iwaniuk, A. N. and J. E. Nelson. 2003. Developmental differences are correlated with relative brain size in birds: a comparative analysis. Canadian Journal of Zoology 81:1913-1928.
Parus carolinensis	Carolina Chickadee	40.277	-75.95	Nolde Forest Environmental Education Center, Reading, Pennsylvania, USA	56	0	0.5	10.2	NaN	0.6	42572517001	42572517001	0.0023486	0.371895	88.8391	0.411171	8	0.0927662	0.000382771	16.7967	0.622725	Reudink, M. W., P. P. Marra, T. K. Kyser, P. T. Boag, K. M. Langin et al. 2009. Non-breeding season events influence sexual selection in a long-distance migratory bird. Proceedings of the Royal Society of London B 276:1619-1626.	del Hoyo, J., A. Elliott and J. Sargatal 1992. Handbook of the Birds of the World. Lynx Editions, Barcelona.	Martin, T. E. and P. Li 1992. Life-history traits of open- vs. cavity-nesting birds. Ecology 73:579-592.	Iwaniuk, A. N. and J. E. Nelson. 2003. Developmental differences are correlated with relative brain size in birds: a comparative analysis. Canadian Journal of Zoology 81:1913-1928.	Iwaniuk, A. N. and J. E. Nelson. 2003. Developmental differences are correlated with relative brain size in birds: a comparative analysis. Canadian Journal of Zoology 81:1913-1928.
Parus major	Great Tit	52.39; 53.28; 55.76; 58.87; 59.81	11.00; 5.05; 12.58; 11.00; 17.64	Multiple localities: Bahrdorf, Lower Saxony, Germany; Strodam Biological Reserve, North of Copenhagen, Denmark; Jomfruland, southeast Norway; Upppsala, Sweden	31.91	0	0.604231	16	0.86	NaN	61710348000; 61206186000; 61206186000; 63401482001; 64502458001	61710348000; 61206186000; 61206186000; 63401482000; 64502458000	0.00103597	0.487684	52.7293	0.386117	9	0.0565157	0.000143969	10.4084	0.700694	Gullberg, A., H. Tegelstrom and H. P. Gelter 1992. DNA fingerprinting reveals multiple paternity in families of Great and Blue Tits (Parus major and P. caeruleus). Hereditas 117:103-108; Krokene, C., K. Rigstad, M. Dale and J. T. Lifjeld. 1998. The function of extrapair paternity in blue tits and great tits: good genes or fertility insurance? Behavioral Ecology 9:649-656; Lubjuhn, T., S. Strohbac…	del Hoyo, J., A. Elliott and J. Sargatal 1992. Handbook of the Birds of the World. Lynx Editions, Barcelona.	Dhondt, A. A., F. Adriaensen and W. Plompen 1996. Between- and within-population variation in mating fidelity in the great tit. Pages 235-248 in J. M. Black, ed. Partnerships in Birds: The Study of Monogamy. Oxford University Press, Oxford.	Mlikovsky, J. 1989. Brain Size in Birds: 2. Falconiformes through Gaviiformes. Vestrik Ceskoslovenska Spolecnosti Zoologicka 53:200-213.	Mlikovsky, J. 1989. Brain Size in Birds: 2. Falconiformes through Gaviiformes. Vestrik Ceskoslovenska Spolecnosti Zoologicka 53:200-213.
Parus montanus	Willow Tit	65	25.5	Oulu, northern Finland	19.5	0	0.362	13	0.79	NaN	61402875000; 61402875000	61402875000; 61402875000	0.000591068	0.680388	100.916	0.382371	7	0.0437609	9.54992e-05	8.7568	2.22533	Orell, M., S. Rytkonen, V. Launonen, P. Welling, K. Koivula et al. 1997. Low frequency extra-pair paternity in the Willow Tit Parus montanus as revealed by DNA fingerprinting. Ibis 139:562-566; Rytkonen, S., L. Kvist, R. Mikkonen and M. Orell. 2007. Intensity of nest defence is not related to degree of paternity in the willow tit Parus montanus. Journal of Avian Biology 38:273-277.	Jeschke, J. M. and H. Kokko 2008. Mortality and other determinants of bird divorce rate. Behavioral Ecology and Sociobiology 63:1-9.	Black, J. M. (ed.) 1996 Partnerships in birds. Oxford, Oxford University Press.	Mlikovsky, J. 1989. Brain Size in Birds: 2. Falconiformes through Gaviiformes. Vestrik Ceskoslovenska Spolecnosti Zoologicka 53:200-213.	Mlikovsky, J. 1989. Brain Size in Birds: 2. Falconiformes through Gaviiformes. Vestrik Ceskoslovenska Spolecnosti Zoologicka 53:200-213.
Passer domesticus	House Sparrow	35.20; 35.70; 38.03; 40.63; 48.18; 51.11; 52.95; 63.06	-97.44; -83.2; -84.51; -4.01; 16.30; -4.40; -1.17; -0.96	Multiple localities: Schonbrunn Zoo, Vienna, Austria; Brackenhurst College of Agriculture, Nottingham, UK; Norman, Oklahoma, USA; Kentucky, USA; University of Kentucky, Agricultural Experimental Research Station, Kentucky, USA; Collado Villalba, Madrid, Spain; Lundy, UK	24.22	0	0.55	30	0.93	NaN	60311035000; 65103354000; 42572354002; 42572422000; 65103707001; 42572354002; 42572326010; 42572422000; 64308223000; 65103707001	60311035000; 65103377000; 42572353000; 42572422000; 65103715000; 42572353000; 42572326002; 42572422000; 64308215000; 65103715000	0.0024954	0.378777	57.9886	0.397724	8.2	0.0788413	0.000280606	15.0335	0.559174	Cordero, P. J., J. H. Wetton and D. T. Parkin 1999. Extra-pair paternity and male badge size in the House Sparrow. Journal of Avian Biology 30:97-102; Griffith, S. C., I. R. K. Stewart, D. A. Dawson, I. P. F. Owens and T. Burke. 1999. Contrasting levels of extra-pair paternity in mainland and island populations of the house sparrow (Passer domesticus): is there an 'island effect'? Biological Jour…	del Hoyo, J., A. Elliott and J. Sargatal 1992. Handbook of the Birds of the World. Lynx Editions, Barcelona.	Arnold, K. E. and I. P. F. Owens 2002. Extra-pair paternity and egg dumping in birds: life history, parental care and the risk of retaliation. Proceedings of the Royal Society of London B 269:1263-1269.	Crile, G. and D. P. Quiring. 1940. A Record of the Body Weight and Certain Organ and Gland Weights of 3690 Animals. The Ohio Journal of Science 5:219-273.	Mlikovsky, J. 1990. Brain Size in Birds: 4. Passeriformes, Acta Soc. Zool. Bohemoslov. 54:27-64.
Passer montanus	Tree Sparrow	41.58; 46.25; 46.50	-2.43; 20.15; 6.57	Multiple localities: University of Lausanne, Switzerland; Szeged, Southeast Hungary	23.02	1	0.65	25	0.71	NaN	64606700000; 61912982000; 64606700000	64606700000; 61912982000; 64606700000	0.0019667	0.401183	58.7587	0.38374	7	0.0734004	0.000289693	15.5212	0.706277	Seress, G., K. Szabó, D. Nagy, A. Liker and Z. Pénzes 2007. Extra-pair paternity of Tree Sparrow (Passer montanus) in a semi-urban population. TISCIA 36:17-21; Cordero, P. J., P. Heeb, J. H. Wetton and D. T. Parkin. 2002. Extra-pair fertilizations in Tree Sparrows Passer montanus. Ibis 144:E67-E72.	del Hoyo, J., A. Elliott and J. Sargatal 1992. Handbook of the Birds of the World. Lynx Editions, Barcelona.	Pinowski, J. 1968. Fecundity, mortality, numbers and biomass dynamics of a population of the Tree Sparrow (Passer m. montanusL.). Ekologia Polska, Series A 16:1-58.	Mlikovsky, J. 1989. Brain Size in Birds: 2. Falconiformes through Gaviiformes. Vestrik Ceskoslovenska Spolecnosti Zoologicka 53:200-213.	Mlikovsky, J. 1990. Brain Size in Birds: 4. Passeriformes, Acta Soc. Zool. Bohemoslov. 54:27-64.
Passerculus sandwichensis	Savannah Sparrow	44.34; 44.58	-73.03; -66.77	Multiple localities: Champlain Valley, Vermont, USA; Kent Island, New Brunswick, Canada; Kent Island, New Brunswick, Canada	60.03	0	0.515	20.1	NaN	0.68	42572617000; 40371607001; 40371607001	42572617000; 40371607001; 40371607001	0.002347	0.37338	82.1622	0.465505	6.33333	0.0861471	0.00027232	13.6684	0.534977	Freeman-Gallant, C. R. 1996. DNA fingerprinting reveals female preference for male parental care in Savannah Sparrows. Proceedings of the Royal Society of London B 263:157-160; Perlut, N. G., C. R. Freeman-Gallant, A. M. Strong, T. M. Donovan, C. W. Kilpatrick and N. J. Zaliks. 2008 Agricultural management affects evolutionary processes in a migratory songbird. Molecular Ecology 17:1248-1255.	del Hoyo, J., A. Elliott and J. Sargatal 1992. Handbook of the Birds of the World. Lynx Editions, Barcelona.	Martin, T. E. and P. Li 1992. Life-history traits of open- vs. cavity-nesting birds. Ecology 73:579-592.	Iwaniuk, A. N. and J. E. Nelson. 2003. Developmental differences are correlated with relative brain size in birds: a comparative analysis. Canadian Journal of Zoology 81:1913-1928.	Iwaniuk, A. N. and J. E. Nelson. 2003. Developmental differences are correlated with relative brain size in birds: a comparative analysis. Canadian Journal of Zoology 81:1913-1928.
Passerina caerulea	Blue Grosbeak	32.5889	-85.3963	Lee County, Alabama, USA	70	0	0.701	NaN	NaN	NaN	42572225004	42572225004	0.00468731	0.333496	56.4696	0.396624	12	0.110377	0.000351079	17.2324	0.394834	Estep, L. K., H. L. J. Mays, B. Ballentine and G. E. Hill 2005. Effects of breeding density and plumage coloration on mate guarding and cuckoldry in blue grosbeaks (Passerina caerulea). Canadian Journal of Zoology 83:1143-1148.	del Hoyo, J., A. Elliott and J. Sargatal 1992. Handbook of the Birds of the World. Lynx Editions, Barcelona.	NBII/MAPS Avian Demographics Query Interface. Blue Grosbeak. http://www.birdpop.org/nbii/surv/survresults.asp?strRegion=aa&strSpec=blgr	NaN	NaN
Passerina cyanea	Indigo Bunting	35.90; 41.83	-79.03; -86.25	Multiple localities: Chapel Hill, Orange County, North Carolina, USA; Niles, Cass County, Michigan, USA	36.25	0	0.53	12.2	NaN	0.65	42572306004; 42572535000	42572306004; 42572535000	0.00263533	0.438743	84.0564	0.396296	8.5	0.0956329	0.000316864	17.2231	0.653466	Westneat, D. F. 1987. Extra-pair fertilizations in a predominantly monogamous bird: genetic evidence. Animal Behaviour 35:87-886.	del Hoyo, J., A. Elliott and J. Sargatal 1992. Handbook of the Birds of the World. Lynx Editions, Barcelona.	Black, J. M. (ed.) 1996 Partnerships in birds. Oxford, Oxford University Press.	Iwaniuk, A. N. and J. E. Nelson. 2003. Developmental differences are correlated with relative brain size in birds: a comparative analysis. Canadian Journal of Zoology 81:1913-1928.	Iwaniuk, A. N. and J. E. Nelson. 2003. Developmental differences are correlated with relative brain size in birds: a comparative analysis. Canadian Journal of Zoology 81:1913-1928.
Petroica goodenovii	Red-capped Robin	-36.1667	144.217	Terrick Terrick National Park, Victoria, Australia	37	0	0.68	8.7	NaN	0.37	50194844011	50194861000	0.000755804	0.54821	29.2913	0.425305	7	0.041163	0.000182309	11.9913	0.220813	Dowling, D. K. and R. A. Mulder 2006. Combined influence of maternal and paternal quality on sex allocation in red-capped robins. Journal of Evolutionary Biology 19:440-449.	del Hoyo, J., A. Elliott and J. Sargatal 1992. Handbook of the Birds of the World. Lynx Editions, Barcelona.	Major, R. E. 2001. Survival of red-capped robins (Petroica goodenovii) in woodland remnants of central western New South Wales, Australia. Wildlife Research 28:565-571.	Iwaniuk, A. N. and J. E. Nelson. 2003. Developmental differences are correlated with relative brain size in birds: a comparative analysis. Canadian Journal of Zoology 81:1913-1928.	Iwaniuk, A. N. and J. E. Nelson. 2003. Developmental differences are correlated with relative brain size in birds: a comparative analysis. Canadian Journal of Zoology 81:1913-1928.
Phalacrocorax aristotelis	European Shag	56.1877	-2.55385	South Ness on the Isle of May, Scotland, UK	12.6	1	0.11	NaN	NaN	NaN	65103171000	65103160001	0.000988062	0.341978	20.9495	0.38088	12	0.0552846	9.28401e-05	8.37161	0.326461	Graves, J., J. Ortega-Ruano and P. J. B. Slater 1993. Extra-pair copulations and paternity in shags: do females choose better males? Proceedings of the Royal Society of London B 253:3-7.	Jeschke, J. M. and H. Kokko 2008. Mortality and other determinants of bird divorce rate. Behavioral Ecology and Sociobiology 63:1-9.	Aebischer, N. J., G. R. Potts and J. C. Coulson 1995. Site and mate fidelity of shags Phalacrocorax aristotelis at two British colonies. Ibis 137:19-28.	NaN	NaN
Phoebastria irrorata	Waved Albatross	-1.4617	-89.7432	Isla Española, Galápagos Islands, Pacific Ocean	21	1	0.05	NaN	NaN	NaN	30684008000; 30684008001	30684008000; 30684008000	0.00669691	0.628798	3.49869	0.359357	7.5	0.11054	0.00556715	24.9781	0.393331	Huyvaert, K. P., D. J. Anderson, T. C. Jones, W. Duan and P. G. Parker 2000. Extra-pair paternity in waved albatrosses. Molecular Ecology 9:1415-1419.	del Hoyo, J., A. Elliott and J. Sargatal 1992. Handbook of the Birds of the World. Lynx Editions, Barcelona.	Harris, M. P. 1973. The biology of the waved albatross Diomedea irrorata of Hood Island, Galápagos. Ibis 115:483-510.	NaN	NaN
Phylloscopus trochilus	Willow Warbler	56.21; 56.92; 61.42; 62.00	-3.15; 18.12; 8.87; 14.00	Multiple localities: Kippo Wood, Fife, UK; Gotland Island, Baltic Sea; Ovre Heimdalen, Norway	38.83	0	0.67	9	0.35	NaN	65103171000; 65103171000; 64502680000; 63401368002	65103160000; 65103160000; 64502590000; 63401238001	0.00101365	0.44802	37.3374	0.395566	10.25	0.0534316	0.000119113	8.20246	0.428371	Gyllensten, U. B., S. Jakobsson and H. Temrin. 1990. No evidence for illegitimate young in monogamous and polygynous warblers. Nature 343:168-170.; Bjornstad, G. and J. T. Lifjeld. 1997. High frequency of extra-pair paternity in a dense and synchronous population of Willow Warblers Phylloscopus trochilus. Journal of Avian Biology 28:319-324; Fridolfsson, A.-K., U. B. Gyllensten and S. Jakobsson. …	del Hoyo, J., A. Elliott and J. Sargatal 1992. Handbook of the Birds of the World. Lynx Editions, Barcelona.	Arnold, K. E. and I. P. F. Owens 2002. Extra-pair paternity and egg dumping in birds: life history, parental care and the risk of retaliation. Proceedings of the Royal Society of London B 269:1263-1269.	Mlikovsky, J. 1989. Brain Size in Birds: 2. Falconiformes through Gaviiformes. Vestrik Ceskoslovenska Spolecnosti Zoologicka 53:200-213.	Mlikovsky, J. 1990. Brain Size in Birds: 4. Passeriformes, Acta Soc. Zool. Bohemoslov. 54:27-64.
Pipilo crissalis	California Towhee	36.339	-121.537	Hastings Natural History Reservation, Monterey County, California, USA	42	0	0.963	NaN	NaN	NaN	42572491006	42572491002	0.0141709	0.571263	8.91341	0.392719	7	0.142559	0.00246326	12.5888	0.436003	Benedict, L. 2008. Unusually high levels of extrapair paternity in a duetting songbird with long-term pair bonds. Behavioral Ecology and Sociobiology 62:983-988.	del Hoyo, J., A. Elliott and J. Sargatal 1992. Handbook of the Birds of the World. Lynx Editions, Barcelona.	NBII/MAPS Avian Demographics Query Interface. California Towhee. http://www.birdpop.org/nbii/surv/survresults.asp?strRegion=sw&strSpec=calt	NaN	NaN
Piranga olivacea	Scarlet Tanager	41.7666	-79.333	Hemlock Hill Biological Research Area, Crawford County, Pennsylvania, USA	29	0	0.389	NaN	NaN	NaN	42572526002	42572526002	0.00183493	0.387181	90.5891	0.395799	7	0.101223	0.000366406	15.5216	0.573144	Klatt, P. H., B. J. M. Stutchbury and M. L. Evans 2008. Incubation feeding by male Scarlet Tanagers: a mate removal experiment. Journal of Field Ornithology 79:1-10.	del Hoyo, J., A. Elliott and J. Sargatal 1992. Handbook of the Birds of the World. Lynx Editions, Barcelona.	Martin, T. E. and P. Li 1992. Life-history traits of open- vs. cavity-nesting birds. Ecology 73:579-592.	NaN	NaN
Progne subis	Purple Martin	39.0708	-76.5455	Severna Park, Maryland, USA	24.39	0	0.569	50.7	NaN	1.03	42572406002	42572406002	0.00282363	0.406791	80.5472	0.53838	8	0.0884833	0.000142951	18.4521	0.388404	Wagner, R. H., M. D. Schug and E. S. Morton 1996. Condition-dependent control of paternity by female purple martins: implications for coloniality. Behavioral Ecology and Sociobiology 38:379-389.	del Hoyo, J., A. Elliott and J. Sargatal 1992. Handbook of the Birds of the World. Lynx Editions, Barcelona.	Arnold, K. E. and I. P. F. Owens 2002. Extra-pair paternity and egg dumping in birds: life history, parental care and the risk of retaliation. Proceedings of the Royal Society of London B 269:1263-1269.	Iwaniuk, A. N. and J. E. Nelson. 2003. Developmental differences are correlated with relative brain size in birds: a comparative analysis. Canadian Journal of Zoology 81:1913-1928.	Iwaniuk, A. N. and J. E. Nelson. 2003. Developmental differences are correlated with relative brain size in birds: a comparative analysis. Canadian Journal of Zoology 81:1913-1928.
Promerops cafer	Cape Sugarbird	-33.9997	18.9666	Swartboskloof, Jonkershoek Nature Reserve, Stellenbosch, South Africa	70.2	1	0.38	NaN	NaN	NaN	14168816007	14168816004	0.00429705	0.560718	13.8686	0.43956	7	0.0962094	0.00117787	14.0165	0.21699	McFarlane, M. L., M. R. Evans, K. A. Feldheim, M. Reault, R. C. K. Bowie et al. 2010. Long tails matter in sugarbirds—positively for extrapair but negatively for within-pair fertilization success. Behavioral Ecology 21:26-32.	del Hoyo, J., A. Elliott and J. Sargatal 1992. Handbook of the Birds of the World. Lynx Editions, Barcelona.	Altwegg, R. and L. G. Underhill 2006. Apparent survival rates of Cape Sugarbirds Promerops cafer at a breeding and a non-breeding site. Ostrich 77:220-224.	NaN	NaN
Pyrocephalus rubinus	Vermillion Flycatcher	19.31	-98.25	San Diego Metepec, Tlaxcala, Mexico	50	0	0.524	12.7	NaN	0.46	41476683000	41476683000	0.00581094	0.619326	3.69856	0.517168	6	0.121425	0.000546846	16.7071	0.576376	Rios-Chelem, A. and e. al. 2008. Intra-specific brood parasitism revealed by DNA micro-satellite analyses in a sub-oscine bird, the vermilion flycatcher. Revista Chilena de Historia Natural 81:580-583.	del Hoyo, J., A. Elliott and J. Sargatal 1992. Handbook of the Birds of the World. Lynx Editions, Barcelona.	NBII/MAPS Avian Demographics Query Interface. Vermillion Flycatcher. http://www.birdpop.org/nbii/surv/survresults.asp?strRegion=aa&strSpec=vefl	Iwaniuk, A. N. and J. E. Nelson. 2003. Developmental differences are correlated with relative brain size in birds: a comparative analysis. Canadian Journal of Zoology 81:1913-1928.	Iwaniuk, A. N. and J. E. Nelson. 2003. Developmental differences are correlated with relative brain size in birds: a comparative analysis. Canadian Journal of Zoology 81:1913-1928.
Ramphocelus costaricensis	Cherrie's Tanager	8.7	-83.2	La Gamba Biological Station, Puntarenas Province, Costa Rica	55	0	0.78	NaN	NaN	NaN	40578772001	41678793001	0.0506653	0.361249	0.407376	0.409631	12	0.402352	0.00308494	25.5613	0.0724531	Krueger, T. E., D. A. Williams and W. A. Searcy 2008. The genetic mating system of a Tropical Tanager. The Condor 110:559-562.	del Hoyo, J., A. Elliott and J. Sargatal 1992. Handbook of the Birds of the World. Lynx Editions, Barcelona.	Collister, D. M. and G. Smiley 2006. Calgary bird banding society 2006 annual technical report.	NaN	NaN
Riparia riparia	Sand Martin	48.30; 56.20	21.08; -3.98	Szabolcs, eastern Hungary; Barbush quarry, central Scotland, UK	37	1	0.65	13.8	NaN	0.41	61912772000; 65103138001	61912772000; 65103140000	0.00550151	0.401134	46.554	0.410338	9.5	0.114786	0.000501057	12.0391	0.364535	Augustin, J., D. Blomquvist, T. Szép, Z. D. Szabó and R. H. Wagner 2007. No evidence of genetic benefits from extra-pair fertilisations in female sand martins (Riparia riparia). Journal of Ornithology 148:189-198; Alves, M. A. S. and D. M. Bryant. 1998. Brood parasitism in the sand martin, Riparia riparia: evidence for two parasitic strategies in a colonial passerine. Animal Behaviour 56:1323-133…	del Hoyo, J., A. Elliott and J. Sargatal 1992. Handbook of the Birds of the World. Lynx Editions, Barcelona.	Arnold, K. E. and I. P. F. Owens 2002. Extra-pair paternity and egg dumping in birds: life history, parental care and the risk of retaliation. Proceedings of the Royal Society of London B 269:1263-1269.	Iwaniuk, A. N. and J. E. Nelson. 2003. Developmental differences are correlated with relative brain size in birds: a comparative analysis. Canadian Journal of Zoology 81:1913-1928.	Iwaniuk, A. N. and J. E. Nelson. 2003. Developmental differences are correlated with relative brain size in birds: a comparative analysis. Canadian Journal of Zoology 81:1913-1928.
Rissa tridactyla	Black-legged Kittiwake	48.8333	-4.5833	Cap-Sizun, Brittany, France	0	1	0.4575	410	3.8	NaN	61507110000	61507110000	0.00341852	0.303263	15.1097	0.430047	12	0.0958067	0.00025212	10.8464	0.261689	Helfenstein, F., C. Tirard, E. Danchin and R. H. Wagner 2004. Low frequency of extra-pair paternity and high frequency of adoption in Black-Legged Kittiwakes. The Condor 106:149-155.	Jeschke, J. M. and H. Kokko 2008. Mortality and other determinants of bird divorce rate. Behavioral Ecology and Sociobiology 63:1-9.	Black, J. M. (ed.) 1996 Partnerships in birds. Oxford, Oxford University Press.	Iwaniuk, A. N. and J. E. Nelson. 2003. Developmental differences are correlated with relative brain size in birds: a comparative analysis. Canadian Journal of Zoology 81:1913-1928.	Mlikovsky, J. 1989. Brain Size in Birds: 2. Falconiformes through Gaviiformes. Vestrik Ceskoslovenska Spolecnosti Zoologicka 53:200-213.
Sayornis phoebe	Eastern Phoebe	38.85; 44.57	-86.81; 76.32	Martin County, Indiana, USA	14.6	0	0.493	17.8	0.771	NaN	42572432007; 42572432007	42572432007; 42572432007	0.00323317	0.327814	91.3623	0.395651	8	0.0972585	0.000460914	17.4295	0.72823	Beheler, A. S. and O. E. J. Rhodes 2003. Within-season prevalence of extrapair young in broods of double-brooded and mate-faithful Eastern Phoebes (Sayornis phoebe) in Indiana. The Auk 120:1054-1061; Conrad, K. F., R. J. Robertson and P. T. Boag. 1998. Frequency of extrapair young increases in second broods of Eastern Phoebes. The Auk 115:497-502.	del Hoyo, J., A. Elliott and J. Sargatal 1992. Handbook of the Birds of the World. Lynx Editions, Barcelona.	NBII/MAPS Avian Demographics Query Interface. Eastern Phoebe. http://www.birdpop.org/nbii/surv/survresults.asp?strRegion=aa&strSpec=eaph	Crile, G. and D. P. Quiring. 1940. A Record of the Body Weight and Certain Organ and Gland Weights of 3690 Animals. The Ohio Journal of Science 5:219-273.	Crile, G. and D. P. Quiring. 1940. A record of the body weight and certain organ and gland weights of 3690 animals. The Ohio Journal of Science 5: 219-340.
Serinus serinus	European Serin	37.87; 40.18	-3.20; -8.56	Multiple localities: Jaén, southern Spain; Natural Reserve of Pau ́l de Arzila, Coimbra, Portugal	7.45	0	0.4	9.5	0.48	NaN	64308417000; 63608549000	64308419000; 63608549000	0.00416302	0.546767	34.1466	0.397129	9	0.0812277	0.000497918	12.5244	0.439834	Hoi-Leitner, M., H. Hoi, M. Romero-Pujante and F. Valera 1999. Female extra-pair behaviour and environmental quality in the serin (Serinus serinus): a test of the `constrained female hypothesis'. Proceedings of the Royal Society of London B 266:1021-1026.	del Hoyo, J., A. Elliott and J. Sargatal 1992. Handbook of the Birds of the World. Lynx Editions, Barcelona.	Arnold, K. E. and I. P. F. Owens 2002. Extra-pair paternity and egg dumping in birds: life history, parental care and the risk of retaliation. Proceedings of the Royal Society of London B 269:1263-1269.	Mlikovsky, J. 1989. Brain Size in Birds: 2. Falconiformes through Gaviiformes. Vestrik Ceskoslovenska Spolecnosti Zoologicka 53:200-213.	Mlikovsky, J. 1990. Brain Size in Birds: 4. Passeriformes, Acta Soc. Zool. Bohemoslov. 54:27-64.
Setophaga ruticilla	American Redstart	44.56; 45.07	-76.32; -6.03	Queen’s University Biological Station, Ontario, Canada	51	0	0.33	8.3	0.31	NaN	40371620000; 64308011001	40371620000; 64308015000	0.00240354	0.419471	65.1688	0.390738	9	0.0890585	0.000210092	14.232	0.727577	Perrault, S., R. E. Lemon and U. Kuhnlein 1997. Patterns and correlates of extrapair paternity in American redstarts (Setophaga ruticilla). Behavioral Ecology 8:612-621; Reudink, M. W., P. P. Marra, T. K. Kyser, P. T. Boag, K. M. Langin and L. M. Ratcliffe. 2009. Non-breeding season events influence sexual selection in a long-distance migratory bird. Proceedings of the Royal Society of London B 2…	del Hoyo, J., A. Elliott and J. Sargatal 1992. Handbook of the Birds of the World. Lynx Editions, Barcelona.	Martin, T. E. and P. Li 1992. Life-history traits of open- vs. cavity-nesting birds. Ecology 73:579-592.	Iwaniuk, A. N. and J. E. Nelson. 2003. Developmental differences are correlated with relative brain size in birds: a comparative analysis. Canadian Journal of Zoology 81:1913-1928.	Mlikovsky, J. 1990. Brain Size in Birds: 4. Passeriformes, Acta Soc. Zool. Bohemoslov. 54:27-64.
Sialia sialis	Eastern Bluebird	37.71; 44.57	-84.31; 76.32	Madison County, Kentucky, USA	25.3	1	0.51	32	1.34	NaN	42572422002; 42572422002	42572422002; 42572422002	0.00284015	0.327673	75.2804	0.384283	9	0.100222	0.000336532	17.3938	0.511536	Meek, S. B., R. J. Robertson and P. Boag 1994. Extrapair paternity and intraspecific brood parasitism in Eastern Bluebirds revealed by DNA fingerprinting. The Auk 111:739-744.	del Hoyo, J., A. Elliott and J. Sargatal 1992. Handbook of the Birds of the World. Lynx Editions, Barcelona.	Martin, T. E. and P. Li 1992. Life-history traits of open- vs. cavity-nesting birds. Ecology 73:579-592.	Mlikovsky, J. 1989. Brain Size in Birds: 2. Falconiformes through Gaviiformes. Vestrik Ceskoslovenska Spolecnosti Zoologicka 53:200-213.	Mlikovsky, J. 1990. Brain Size in Birds: 4. Passeriformes, Acta Soc. Zool. Bohemoslov. 54:27-64.
Sitta europaea	European Nuthatch	48.522	9.0521	Tubingen, southwestern Germany	37.5	0	0.5	24.2	1.06	NaN	61710738000	61710738000	0.00126012	0.328426	47.9911	0.431667	7	0.0700753	0.000219166	13.8739	0.705417	Segelbacher, G., D. Kabisch, M. Strauss and J. Tomiuk 2005. Extra-pair young despite strong pair bonds in the European Nuthatch (Sitta europaea). Journal of Ornithology 146:99-102.	del Hoyo, J., A. Elliott and J. Sargatal 1992. Handbook of the Birds of the World. Lynx Editions, Barcelona.	Black, J. M. (ed.) 1996 Partnerships in birds. Oxford, Oxford University Press.	Mlikovsky, J. 1989. Brain Size in Birds: 2. Falconiformes through Gaviiformes. Vestrik Ceskoslovenska Spolecnosti Zoologicka 53:200-213.	Moller, A.P., J. Erritzoe and L. Z. Garamszegi. 2004. Covariation between brain size and immunity in birds: implications for brain size evolution. Journal of Evolutionary Biology 18: 223-237.
Spizella pusilla	Field Sparrow	41.55	-75.7167	Lackawanna County, Pennsylvania, USA	20.57	0	0.54	NaN	NaN	NaN	42572513000	42572513000	0.00176688	0.288759	91.2455	0.423723	7	0.0879538	0.000309034	16.4395	0.433371	Carey, M., D. E. Burhans and D. A. Nelson. 2008. Field Sparrow (Spizella pusilla), The Birds of North America Online (A. Poole, Ed.). Cornell Lab of Ornithology, Ithaca, http://bna.birds.cornell.edu/bna/species/103.	del Hoyo, J., A. Elliott and J. Sargatal 1992. Handbook of the Birds of the World. Lynx Editions, Barcelona.	Martin, T. E. and P. Li 1992. Life-history traits of open- vs. cavity-nesting birds. Ecology 73:579-592.	NaN	NaN
Stercorarius maccormicki	South Polar Skua	-77.525	166.96	Ross Island, Antarctic	7.7	1	0.05	1156	NaN	6.79	70089664000	70089665001	0.000122365	0.963375	95.2883	0.420043	0	NaN	NaN	NaN	NaN	Millar, C. D., D. M. Lambert and E. C. Young 1997. Minisatellite DNA detects sex, parentage, and adoption in the South Polar Skua. The Journal of Heredity 88:235-238.	del Hoyo, J., A. Elliott and J. Sargatal 1992. Handbook of the Birds of the World. Lynx Editions, Barcelona.	Pietz, P. J. and D. F. Parmelee 1994. Survival, site and mate fidelity in south polar skuas Chataracta maccormicki at Anvers Island, Antarctica. Ibis 136:32-38.	Iwaniuk, A. N. and J. E. Nelson. 2003. Developmental differences are correlated with relative brain size in birds: a comparative analysis. Canadian Journal of Zoology 81:1913-1928.	Iwaniuk, A. N. and J. E. Nelson. 2003. Developmental differences are correlated with relative brain size in birds: a comparative analysis. Canadian Journal of Zoology 81:1913-1928.
Sterna hirundo	Common Tern	45.42; 53.52	12.41; 8.12	Multiple localities: Venetian Lagoon, Itlay; Wilhelmshaven, North Sea Coast, Germany	1.45	1	0.19	135	1.7	NaN	62316105000; 61710224000	62316105000; 61710203000	0.00161208	0.410601	48.0193	0.415616	8	0.0671716	0.000220566	14.4443	0.401518	Gonzalez-Solis, J., E. Sokolov and P. H. Becker 2001. Courtship feedings, copulations and paternity in common terns, Sterna hirundo. Animal Behaviour 61:1125-1132; Griggio, M., G. Matessi and G. Marin. 2004. No evidence of extra-pair paternity in a colonial seabird, the common tern (Sterna hirundo). Italian Journal of Zoology 71:219-222.	del Hoyo, J., A. Elliott and J. Sargatal 1992. Handbook of the Birds of the World. Lynx Editions, Barcelona.	DiCostanzo, J. 1980. Population dynamics of a common tern colony. Journal of Field Ornithology 51:229-243.	Boire, D. and G. Baron 1994. Allometric Comparison of Brain and Main Brain Subdivisions in Birds. Journal of Brain Research 35:49-83.	Mlikovsky, J. 1989. Brain Size in Birds: 2. Falconiformes through Gaviiformes. Vestrik Ceskoslovenska Spolecnosti Zoologicka 53:200-213.
Strix aluco	Tawny Owl	47.124	9.49483	Sarstedt, Sevelen, Switzerland	2.7	0	0.44	471	9.076	NaN	64606680000	64606680000	0.0146404	0.236233	31.6938	0.339817	0	NaN	NaN	NaN	NaN	Saladin, V., M. Ritschard, A. Roulin, P. Bize and H. Richner 2007. Analysis of genetic parentage in the tawny owl (Strix aluco) reveals extra-pair paternity is low. Journal of Ornithology 148:113-116.	del Hoyo, J., A. Elliott and J. Sargatal 1992. Handbook of the Birds of the World. Lynx Editions, Barcelona.	Francis, C. M. & Saurola, P., 2004. Estimating components of variance in demographic parameters of Tawny Owls, Strix aluco. Animal Biodiversity and Conservation, 27.1: 489–502.	Iwaniuk A.N. and D.R.W. Wylie. 2006. The evolution of stereopsis and the Wulst in caprimulgiform birds: a comparative analysis. Journal of Comparative Physiolugy A 192:1313-1326.	Moller, A.P., J. Erritzoe and L. Z. Garamszegi. 2004. Covariation between brain size and immunity in birds: implications for brain size evolution. Journal of Evolutionary Biology 18: 223-237.
Sturnus vulgaris	Common Starling	46.52; 51.22; 55.72	6.58; 4.66; 13.46	Multiple localities: Lausanne University, Switzerland; Zoersel, near Antwerp, Belgium; Revinge, southern Sweden	37.7	1	0.52	75	1.83	NaN	64606610000; 60606479001; 64502627002	64606610000; 60606447000; 64502627001	0.00135405	0.354538	45.8828	0.425933	8.33333	0.069207	0.000181744	12.0026	0.399232	Pinxten, R., O. Hanotte, M. Eens, R. F. Verheyen, A. A. Dhondt et al. 1993. Extra-pair paternity and intraspecific brood parasitism in the European starling, Sturnus vulgaris: evidence from DNA fingerprinting. Animal Behaviour 45:795-809; Smith, H. G. and M. I. Sandell. 1998. Intersexual competition in a polygynous mating system. Oikos 83:484-495; Loyau, A., B. Moureau, M. Richard, P. Christe, P.…	del Hoyo, J., A. Elliott and J. Sargatal 1992. Handbook of the Birds of the World. Lynx Editions, Barcelona.	Arnold, K. E. and I. P. F. Owens 2002. Extra-pair paternity and egg dumping in birds: life history, parental care and the risk of retaliation. Proceedings of the Royal Society of London B 269:1263-1269.	Crile, G. and D. P. Quiring. 1940. A Record of the Body Weight and Certain Organ and Gland Weights of 3690 Animals. The Ohio Journal of Science 5:219-273.	Mlikovsky, J. 1990. Brain Size in Birds: 4. Passeriformes, Acta Soc. Zool. Bohemoslov. 54:27-64.
Sula dactylatra	Masked Booby	-18.166	-39.333	Abrolhos Archipelago, Australia	0	1	0.09	NaN	NaN	NaN	30383498003	30383498000	0.0083331	0.355163	2.90813	0.380386	12	0.129357	0.000676297	24.351	0.434354	Baumgarten, M. M., A. B. Kohlrausch, C. Y. Miyaki, T. R. Ochotorena de Freitas and A. Mellender de Araújo 2001. DNA fingerprinting and parentage in Masked (Sula dactylatra) and Brown (S. leucogaster) Boobies. Ornitologia Neotropical 12:319-326.	Jeschke, J. M. and H. Kokko 2008. Mortality and other determinants of bird divorce rate. Behavioral Ecology and Sociobiology 63:1-9.	Woodward, P. W. 1972. The natural history of Kure Atoll, Northwestern Hawaiian Islands. Atoll Restoration Bulletin 164.	NaN	NaN
Sula granti	Nazca Booby	-1.333	-89.666	Punta Cevallos, Isla Española, Galapagos Islands, Pacific Ocean	0	1	0.1	NaN	NaN	NaN	30684008000	30684008000	0.00446217	0.800534	3.49869	0.359357	3	0.0878027	0.00861496	26.0321	0.236171	Anderson, D.J. and P.T. Boag. 2006. No extra-pair fertilization observed in Nazca Booby (Sula granti) broods. The Wilson Journal of Ornithology 118:224-247.	del Hoyo, J., A. Elliott and J. Sargatal 1992. Handbook of the Birds of the World. Lynx Editions, Barcelona.	Townsend, H. M. and D. J. Anderson 2007. Assessment of costs of reproduction in a pelagic seabird using multistate mark-recapture models. Evolution 61:1956-1968.	NaN	NaN
Tachycineta bicolor	Tree Swallow	43.38; 44.57; 44.58; 44.70; 53.00	-88.02; -76.32; -66.77; -76.20; -123.00	Multiple localities: University of Wisconsin-Milwaukee Field Station, Saukville, Wiscosin, USA; Chaffeys Locks, Ontario, Canada; Bowdoin Scientific Station, Kent Island, New Brunswick, Canada; Portland, Ontario, Canada; Prince George, Britich Columbia, Canada	85	0	0.602	20.1	NaN	0.55	42572640003; 40371620000; 40371607001; 40371628009; 40371104006	42572640002; 40371620000; 40371607001; 40371628001; 40371104006	0.00161805	0.417637	102.743	0.429163	6.4	0.0731764	0.00022001	14.4808	0.587123	Barber, C. A., R. J. Robertson and P. T. Boag 1996. The high frequency of extra pair paternity in tree swallows is not an artifact of nestboxes. Behavioral Ecology and Sociobiology 38:425-430; O'Brien, E. L. and R. D. Dawson. 2007. Context-dependent genetic benefits of extra-pair mate choice in a socially monogamous passerine. Behavioral Ecology and Sociobiology 61:775-782; Conrad, K. F., P. V. J…	del Hoyo, J., A. Elliott and J. Sargatal 1992. Handbook of the Birds of the World. Lynx Editions, Barcelona.	Arnold, K. E. and I. P. F. Owens 2002. Extra-pair paternity and egg dumping in birds: life history, parental care and the risk of retaliation. Proceedings of the Royal Society of London B 269:1263-1269.	Iwaniuk, A. N. and J. E. Nelson. 2003. Developmental differences are correlated with relative brain size in birds: a comparative analysis. Canadian Journal of Zoology 81:1913-1928.	Iwaniuk, A. N. and J. E. Nelson. 2003. Developmental differences are correlated with relative brain size in birds: a comparative analysis. Canadian Journal of Zoology 81:1913-1928.
Taeniopygia guttata	Zebra Finch	-31.4175	141.613	Fowlers Gap Arid Zone Research Station, New South Wales, Australia	8.2	1	0.85	15	0.34	NaN	50194699000	50194699000	0.000694835	0.787056	43.2882	0.43429	0	NaN	NaN	NaN	NaN	Birkhead, T. R., T. Burke, R. Zann, F. M. Hunter and A. P. Krupa 1990. Extra-pair paternity and intraspecific brood parasitism in wild zebra finches Taeniopygia guttata, revealed by DNA fingerprinting. Behavioral Ecology and Sociobiology 27:315-324.	del Hoyo, J., A. Elliott and J. Sargatal 1992. Handbook of the Birds of the World. Lynx Editions, Barcelona.	Birkhead, T.R., Burke, T., Zann, R., Hunter, F.M. and A.P. Krupa. 1990. Extra-pair paternity and intraspecific brood parasitism in wild zebra finches Taeniopygia guttata, revealed by DNA fingerprinting. Behavioral Ecology and Sociobiology 27, 315-324	Boire, D. and G. Baron 1994. Allometric Comparison of Brain and Main Brain Subdivisions in Birds. Journal of Brain Research 35:49-83.	Boire, D. and G. and Baron. 1994. Allometric Comparison of Brain and Main Brain Subdivisions in Birds. Journal of Brain Research, 35: 49-93
Thryothorus ludovicianus	Carolina Wren	34.8166	-87.6333	Tennessee Valley Authority reservation, Muscle Shoals, Colbert County, Alabama, USA	0	0	0.64	18.7	NaN	0.85	42572323005	42572323003	0.00430377	0.323662	67.6544	0.412955	11	0.110476	0.000318204	17.0294	0.440753	Haggerty, T. M., E. S. Morton and R. C. Fleischer 2001. Genetic Monogamy in Carolin aWrens (Thryothorus ludovicianus). The Auk 118:215-219.	del Hoyo, J., A. Elliott and J. Sargatal 1992. Handbook of the Birds of the World. Lynx Editions, Barcelona.	NBII/MAPS Avian Demographics Query Interface. Carolina Wren. http://www.birdpop.org/nbii/surv/survresults.asp?strRegion=aa&strSpec=carw	Iwaniuk, A. N. and J. E. Nelson. 2003. Developmental differences are correlated with relative brain size in birds: a comparative analysis. Canadian Journal of Zoology 81:1913-1928.	Iwaniuk, A. N. and J. E. Nelson. 2003. Developmental differences are correlated with relative brain size in birds: a comparative analysis. Canadian Journal of Zoology 81:1913-1928.
Troglodytes aedon	House Wren	40.67; 43.39; 43.41; 44.68	-88.88; -88.02; -88.02; -106.98	Mulitple localities: Mackinaw River in central Illinois, USA; University of Wisconsin-Milwaukee Field Station, Saukville, Wiscosin, USA; Big Horn, Wyoming, USA	37.33	0	0.714	11	NaN	0.53	42572532001; 42572640003; 42572640003; 42572666001	42572532001; 42572640002; 42572640002; 42572666001	0.00188918	0.516064	115.275	0.389768	6.5	0.0751167	0.00029075	15.3588	0.790838	Brylawski, A. M. Z. and L. A. Whittingham 2004. An experimental study of mate guarding and paternity in house wrens. Animal Behaviour 68:1417-1424; Poirier, N. E., L. A. Whittingham and P.O. Dunn. 2004. Males achieve greater reproductive success through multiple broods than through extrapair mating in house wrens. Animal Behaviour 67:1109-1116; Johnson, L. S., B. G. Hocks and B. S. Masters. 2002.…	del Hoyo, J., A. Elliott and J. Sargatal 1992. Handbook of the Birds of the World. Lynx Editions, Barcelona.	Martin, T. E. and P. Li 1992. Life-history traits of open- vs. cavity-nesting birds. Ecology 73:579-592.	Iwaniuk, A. N. and J. E. Nelson. 2003. Developmental differences are correlated with relative brain size in birds: a comparative analysis. Canadian Journal of Zoology 81:1913-1928.	Iwaniuk, A. N. and J. E. Nelson. 2003. Developmental differences are correlated with relative brain size in birds: a comparative analysis. Canadian Journal of Zoology 81:1913-1928.
Turdus merula	Blackbird	51.7333	-1.2666	Oxford Botanical Gardens, UK	28.57	0	0.315	90	1.84	NaN	65103657002	65103657001	0.000996382	0.432773	25.6163	0.372628	8	0.0571195	0.000159765	12.3178	0.399531	Creighton, E. 2000. Female mate guarding: no evidence in a socially monogamous species. Animal Behaviour 59:201-207.	del Hoyo, J., A. Elliott and J. Sargatal 1992. Handbook of the Birds of the World. Lynx Editions, Barcelona.	Black, J. M. (ed.) 1996 Partnerships in birds. Oxford, Oxford University Press.	Iwaniuk, A. N. and J. E. Nelson. 2003. Developmental differences are correlated with relative brain size in birds: a comparative analysis. Canadian Journal of Zoology 81:1913-1928.	Mlikovsky, J. 1990. Brain Size in Birds: 4. Passeriformes, Acta Soc. Zool. Bohemoslov. 54:27-64.
Turdus migratorius	American Robin	40.0333	-88.1666	near Urbana, Illinois, USA	71.9	0	0.39975	80	1.95	NaN	42572531003	42572531003	0.00253102	0.404715	106.078	0.387794	7	0.091267	0.000392908	18.3697	0.668395	Rowe, K. M. C. and P. J. Weatherhead 2007. Social and ecological factors affecting paternity allocation in American robins with overlapping broods. Behavioral Ecology and Sociobiology 61:1283-1291.	del Hoyo, J., A. Elliott and J. Sargatal 1992. Handbook of the Birds of the World. Lynx Editions, Barcelona.	Martin, T.E., and Li, P. (1992). Life-history traits of open- vs. cavity-nesting birds. Ecology 73, 579-592.	Iwaniuk, A. N. and J. E. Nelson. 2003. Developmental differences are correlated with relative brain size in birds: a comparative analysis. Canadian Journal of Zoology 81:1913-1928.	Mlikovsky, J. 1990. Brain Size in Birds: 4. Passeriformes, Acta Soc. Zool. Bohemoslov. 54:27-64.
Tyrannus tyrannus	Eastern Kingbird	42.25; 43.00	-74.87; -119.00	Multiple localities: Delaware Counties, New York, USA; Great Basin Desert, Malheur National Wildlife Refuge, Harney County, Oregon, USA	60.5	0	0.17	39.5	NaN	0.95	42574480001; 42572683003	42574480001; 42572683003	0.00101711	0.595788	78.0761	0.412117	5	0.0571993	0.00021145	11.9339	0.746611	Rowe, D. L., M. T. Murphy, R. C. Fleischer and P. G. Wolf 2001. High frequency of extra-pair paternity in Eastern Kingbirds. The Condor 103:845-851; Dolan, A. C., M. T. Murphy, L. J. Redmond, K. Sexton and D. Duffield. 2007. Extrapair paternity and the opportunity for sexual selection in a socially monogamous passerine. Behavioral Ecology 18:985-993.	del Hoyo, J., A. Elliott and J. Sargatal 1992. Handbook of the Birds of the World. Lynx Editions, Barcelona.	Murphy, M.T. 2007. Lifetime reproductive success of female Eastern Kingbirds (Tyrannus tyrannus): Influence of lifespan, nest predation, and body size. The Auk 124, 1010-1022.	Iwaniuk, A. N. and J. E. Nelson. 2003. Developmental differences are correlated with relative brain size in birds: a comparative analysis. Canadian Journal of Zoology 81:1913-1928.	Iwaniuk, A. N. and J. E. Nelson. 2003. Developmental differences are correlated with relative brain size in birds: a comparative analysis. Canadian Journal of Zoology 81:1913-1928.
Tyto alba	Barn Owl	46.8167	6.9333	western Switzerland	1.9	0	0.459	275	6.7	NaN	64606610000	64606610000	0.00190368	0.348476	46.0583	0.450496	7	0.0842614	0.000255753	13.3296	0.417521	Roulin, A., W. Muller, L. Sasvári, C. Dijkstra, A.-L. Ducrest et al. 2004. Extra-pair paternity, testes size and testosterone level in relation to colour polymorphism in the barn owl Tyto alba. Journal of Avian Biology 35:492-500.	del Hoyo, J., A. Elliott and J. Sargatal 1992. Handbook of the Birds of the World. Lynx Editions, Barcelona.	Henney, C. J. 1969. Geographical variation in mortality and production requirements of the Barn Owl (Tyto alba ssp.). Bird Banding 40:277-356.	Alma, S. and N. Bee de Speroni 1992. Indices cerebrales y composicion cuantativa encefalica en Athene cunicularia y Tyto alba. Facenas (Argentina) 9:19-37.	Mlikovsky, J. 1989. Brain Size in Birds: 3. Columbiformes Through Piciformes. Vestrik Ceskoslovenska Spolecnosti Zoologicka 53: 252-415
Upupa epops	Eurasian Hoopoe	37.0734	-3.0755	Sierra Nevada mountains, Granda, Spain	13.9	0	0.589	60	0.98	NaN	64308487001	64308419000	0.000566313	0.795669	47.7292	0.433464	5	0.0262467	0.000136656	8.76044	0.630082	Martín-Vivaldi, M., J. G. Martínez, J. J. Palomino and M. Soler 2002. Extrapair paternity in the Hoopoe Upupa epops: an exploration of the influence of interactions between breeding pairs, non-pair males and strophe length. Ibis 144	del Hoyo, J., A. Elliott and J. Sargatal 1992. Handbook of the Birds of the World. Lynx Editions, Barcelona.	Moller, A. P. and J. J. Cuervo 2003. Sexual selection, germline mutation rate and sperm competition. BMC Evolutionary Biology 3:6-7.	Iwaniuk, A. N. and J. E. Nelson. 2003. Developmental differences are correlated with relative brain size in birds: a comparative analysis. Canadian Journal of Zoology 81:1913-1928.	Mlikovsky, J. 1989. Brain Size in Birds: 3. Columbiformes Through Piciformes. Vestrik Ceskoslovenska Spolecnosti Zoologicka 53: 252-415
Vermivora chrysoptera	Golden-winged Warbler	44.5666	-76.3167	Queen’s University Biological Station, Elgin, Ontario, Canada	55.5	0	0.45	NaN	NaN	NaN	40371620000	40371620000	0.00134631	0.351371	111.035	0.417297	6	0.0785058	0.000225314	15.6259	0.572724	Vallender, R., V. L. Friensen and R. J. Robertson 2007. Paternity and performance of golden-winged warblers (Vermivora chrysoptera) and golden-winged X blue-winged warbler (V. pinus) hybrids at the leading edge of a hybrid zone. Behavioral Ecology and Sociobiology 61:1797-1807.	del Hoyo, J., A. Elliott and J. Sargatal 1992. Handbook of the Birds of the World. Lynx Editions, Barcelona.	Bullock, L. P. 2007. Golden-Winged Warbler (Vermivora chrysoptera) demographics and habitat use and the potential effects of land use change on Golden-Winged and Cerulean Warblers (Dendroica cerulea) in teh Cumberland Mountains of Tennessee. University of Tennessee, Doctorate.	NaN	NaN
Vireo olivaceus	Red-eyed Vireo	41	-79	Northwestern Pennsylvania, USA	57.1	0	0.446667	19	0.59	NaN	42572520005	42572520005	0.00199149	0.450752	89.7483	0.455221	7	0.0964276	0.000228526	15.1075	0.379306	Morton, E. S., B. J. M. Stutchbury, J. S. Howlett and W. H. Piper 1998. Genetic monogamy in blue-headed vireos and a comparison with a sympatric vireo with extrapair paternity. Behavioral Ecology 9:515-524.	del Hoyo, J., A. Elliott and J. Sargatal 1992. Handbook of the Birds of the World. Lynx Editions, Barcelona.	Martin, T. E. and P. Li 1992. Life-history traits of open- vs. cavity-nesting birds. Ecology 73:579-592.	Iwaniuk, A. N. and J. E. Nelson. 2003. Developmental differences are correlated with relative brain size in birds: a comparative analysis. Canadian Journal of Zoology 81:1913-1928.	Mlikovsky, J. 1990. Brain Size in Birds: 4. Passeriformes, Acta Soc. Zool. Bohemoslov. 54:27-64.
Vireo solitarius	Blue-headed Vireo	41	-79	Northwestern Pennsylvania, USA	6.3	0	0.45	NaN	NaN	NaN	42572520005	42572520005	0.00199149	0.450752	89.7483	0.455221	7	0.0964276	0.000228526	15.1075	0.379306	Morton, E. S., B. J. M. Stutchbury, J. S. Howlett and W. H. Piper 1998. Genetic monogamy in blue-headed vireos and a comparison with a sympatric vireo with extrapair paternity. Behavioral Ecology 9:515-524.	del Hoyo, J., A. Elliott and J. Sargatal 1992. Handbook of the Birds of the World. Lynx Editions, Barcelona.	Arnold, K. E. and I. P. F. Owens 2002. Extra-pair paternity and egg dumping in birds: life history, parental care and the risk of retaliation. Proceedings of the Royal Society of London B 269:1263-1269.	NaN	NaN
Wilsonia citrina	Hooded Warbler	41	-79	Northwestern Pennsylvania, USA	35.3	0	0.46	10.7	NaN	0.48	42572520005	42572520005	0.00199149	0.450752	89.7483	0.455221	7	0.0964276	0.000228526	15.1075	0.379306	Stutchbury, B. J. M., W. H. Piper, D. L. Neudorf, S. A. Tarof, J. M. Rhymer et al. 1997. Correlates of extra-pair fertilization success in hooded warblers. Behavioral Ecology and Sociobiology 40:119-126.	del Hoyo, J., A. Elliott and J. Sargatal 1992. Handbook of the Birds of the World. Lynx Editions, Barcelona.	Black, J. M. (ed.) 1996 Partnerships in birds. Oxford, Oxford University Press.	Iwaniuk, A. N. and J. E. Nelson. 2003. Developmental differences are correlated with relative brain size in birds: a comparative analysis. Canadian Journal of Zoology 81:1913-1928.	Iwaniuk, A. N. and J. E. Nelson. 2003. Developmental differences are correlated with relative brain size in birds: a comparative analysis. Canadian Journal of Zoology 81:1913-1928.
Wilsonia pusilla	Wilson's Warbler	40	-105	Northern Colorado, USA	53	0	0.437	NaN	NaN	NaN	42572469000	42572469007	0.000746928	0.706859	71.1328	0.376233	3	0.043881	0.000327015	11.6347	1.37901	Ammon, E. M. and W. M. Gilbert. 1999. Wilson's Warbler (Wilsonia pusilla), The Birds of North America Online, A. Poole, Ed.. Cornell Lab of Ornithology, Ithaca, http://bna.birds.cornell.edu/bna/species/478.	del Hoyo, J., A. Elliott and J. Sargatal 1992. Handbook of the Birds of the World. Lynx Editions, Barcelona.	Martin, T. E. and P. Li 1992. Life-history traits of open- vs. cavity-nesting birds. Ecology 73:579-592.	NaN	NaN
Zonotrichia albicollis	White-throated Sparrow	44.2109	-74.841	Cranberry Lake Biological Station, New York, USA	31.3	0	0.736	32	1.07	NaN	42574370005	42574370005	0.00154667	0.355994	111.653	0.399592	6	0.0998157	0.000253481	14.2029	0.577891	Tuttle, E. M. 2003. Alternative reproductive strategies in the white-throated sparrow: behavioral and genetic evidence. Behavioral Ecology 14:425-432.	del Hoyo, J., A. Elliott and J. Sargatal 1992. Handbook of the Birds of the World. Lynx Editions, Barcelona.	NBII/MAPS Avian Demographics Query Interface. White-throated Sparrow. http://www.birdpop.org/nbii/surv/survresults.asp?strRegion=aa&strSpec=wtsp	Iwaniuk, A. N. and J. E. Nelson. 2003. Developmental differences are correlated with relative brain size in birds: a comparative analysis. Canadian Journal of Zoology 81:1913-1928.	Mlikovsky, J. 1990. Brain Size in Birds: 4. Passeriformes, Acta Soc. Zool. Bohemoslov. 54:27-64.
Zonotrichia leucophrys	White-crowned Sparrow	37.911	-119.258	Tioga Pass, Mono County, California, USA	25.7	0	0.5	26.4	NaN	0.97	42572481003	42572481003	0.00909019	0.55413	52.6606	0.374932	5	0.080635	0.00106081	10.3147	1.37372	Sherman, P. W. and M. L. Morton 1988. Extra-pair fertilizations in mountain white-crowned sparrows. Behavioral Ecology and Sociobiology 22:413-420.	del Hoyo, J., A. Elliott and J. Sargatal 1992. Handbook of the Birds of the World. Lynx Editions, Barcelona.	Black, J. M. (ed.) 1996 Partnerships in birds. Oxford, Oxford University Press.	Iwaniuk, A. N. and J. E. Nelson. 2003. Developmental differences are correlated with relative brain size in birds: a comparative analysis. Canadian Journal of Zoology 81:1913-1928.	Iwaniuk, A. N. and J. E. Nelson. 2003. Developmental differences are correlated with relative brain size in birds: a comparative analysis. Canadian Journal of Zoology 81:1913-1928.
Zosterops lateralis	Capricorn Silvereye	-23.441	151.913	Heron Island, Australia	0	0	0.1	10.6	NaN	0.47	50194380000	50194380000	0.00876261	0.563483	11.4343	0.466072	9	0.0904447	0.000777444	23.4614	0.16444	Robertson, B. C., S. M. Degnan, J. Kikkawa and C. C. Moritz 2001. Genetic monogamy in the absence of paternity guards: the Capricorn silvereye, Zosterops lateralis chlorocephalus, on Heron Island. Behavioral Ecology 12:666-673.	Jeschke, J. M. and H. Kokko 2008. Mortality and other determinants of bird divorce rate. Behavioral Ecology and Sociobiology 63:1-9.	Kikkawa, J. 1980. Winter survival in relation to dominance classes among silveryes Zosterops lateralis chlorocephala of Heron Island, Great Barrier Reef. Ibis 122:437-446.	Iwaniuk, A. N. and J. E. Nelson. 2003. Developmental differences are correlated with relative brain size in birds: a comparative analysis. Canadian Journal of Zoology 81:1913-1928.	Iwaniuk, A. N. and J. E. Nelson. 2003. Developmental differences are correlated with relative brain size in birds: a comparative analysis. Canadian Journal of Zoology 81:1913-1928.

## Sheet: DIVORCE raw data and sources
SPECIES NAME		LOCATION			BEHAVIOR	LIFE HISTORY TRAIT								GHCN STATION		ANNUAL CLIMATIC DATA				MEAN GROWING SEASON CLIMATIC DATA					REFERENCES
												Brain				Precipitation (in m)		Temperature (in °C)			Precipitation (in m)		Temperature (in °C)
Latin	Common	Latitude	Longitude	Locaility	Divorce	Continuity of Partnership (0 = temporary partners, 1= continuous partners)	Sexual Dichromatism (0=no, 1=yes)	Coloniality (0=no, 1=yes)	Mutual Ornamentation	Mortality	Body Mass (g)	Mass (g)	Volume	Precipitation	Temperature	Variability	Predictability	Variability	Predictability	Duration	Mean	Among-year variability	Mean	Among-year variability	Divorce	Continuity of Partnership	Sexual Dichromatism	Coloniality	Mutual Ornamentation	Mortality	Brain & Body Mass
Acrocephalus seychellensis	Seychelles Warbler	-4.30597	55.6813	Cousin Island, Seychelles	0.01	1	0	0	0	0.14	NaN	NaN	NaN	13863980000	13863980000	0.0228884	0.332455	0.578162	0.399227	12	0.191995	0.00131894	26.7978	0.143725	Ens, B., S. Choudhury and J. M. Black 1996. Mate fidelity and divorce in monogamous birds. Pages 344-395 in J. M. Black, ed. Partnerships in Birds: The Study of Monogamy. Oxford University Press, Oxford.	del Hoyo, J., A. Elliott and J. Sargatal 1992. Handbook of the Birds of the World. Lynx Editions, Barcelona.	del Hoyo, J., A. Elliott and J. Sargatal 1992. Handbook of the Birds of the World. Lynx Editions, Barcelona.	del Hoyo, J., A. Elliott and J. Sargatal 1992. Handbook of the Birds of the World. Lynx Editions, Barcelona.	del Hoyo, J., A. Elliott and J. Sargatal 1992. Handbook of the Birds of the World. Lynx Editions, Barcelona.	Ens, B., S. Choudhury and J. M. Black 1996. Mate fidelity and divorce in monogamous birds. Pages 344-395 in J. M. Black, ed. Partnerships in Birds: The Study of Monogamy. Oxford University Press, Oxford.	NaN
Aegithalos caudatus	Long-tailed Tit	54	-1.5	Yorkshire, UK	0.63	1	0	0	2.5	0.53	8	0.45	NaN	65103355004	65103355001	0.000980897	0.335949	24.1754	0.385427	8	0.0541888	0.000121692	11.7932	0.392307	Hatchwell, B. J., A. F. Russell, D. J. Ross and M. K. Fowlie 2000. Divorce in cooperatively breeding long-tailed tits: a consequence of inbreeding avoidance? Proceedings of the Royal Society of London B 267:813-819.	del Hoyo, J., A. Elliott and J. Sargatal 1992. Handbook of the Birds of the World. Lynx Editions, Barcelona.	Jeschke, J. M. and H. Kokko 2008. Mortality and other determinants of bird divorce rate. Behavioral Ecology and Sociobiology 63:1-9.	Jeschke, J. M. and H. Kokko 2008. Mortality and other determinants of bird divorce rate. Behavioral Ecology and Sociobiology 63:1-9.	Jeschke, J. M. and H. Kokko 2008. Mortality and other determinants of bird divorce rate. Behavioral Ecology and Sociobiology 63:1-9.	Hatchwell, B. J. 1999. Investment strategies of breeders in avian cooperative breeding systems. The American Naturalist 154:205-219.	Mlikovsky, J. 1989. Brain Size in Birds: 2. Falconiformes through Gaviiformes. Vestrik Ceskoslovenska Spolecnosti Zoologicka 53:200-213.
Aethia pusilla	Least Auklet	57.177	-170.277	St. Paul Island, Alaska, USA	0.36	0	0	1	2.5	0.22	84.6	NaN	1.48	42570308000	42570308000	0.000975586	0.557154	27.2269	0.385094	7	0.0598319	0.000209469	4.9093	0.609279	Jones, I.L., and R. Montgomerie. 199). Mating and remating of least auklets (Aethia pussilla) relative to ornamental traits. Behaioral Ecology 2: 249-257.	del Hoyo, J., A. Elliott and J. Sargatal 1992. Handbook of the Birds of the World. Lynx Editions, Barcelona.	Jeschke, J. M. and H. Kokko 2008. Mortality and other determinants of bird divorce rate. Behavioral Ecology and Sociobiology 63:1-9.	Jeschke, J. M. and H. Kokko 2008. Mortality and other determinants of bird divorce rate. Behavioral Ecology and Sociobiology 63:1-9.	Jeschke, J. M. and H. Kokko 2008. Mortality and other determinants of bird divorce rate. Behavioral Ecology and Sociobiology 63:1-9.	Jones, I. L. 1993. Least auklet (Aethia pusilla). In The Birds of North America Online, A. Poole, ed. Cornell Lab of Ornithology, Ithaca, doi:10.2173/bna.	Iwaniuk, A. N. and J. E. Nelson 2003. Developmental differences are correlated with relative brain size in birds: a comparative analysis. Canadian Journal of Zoology 81:1913-1928.
Alauda arvensis	Skylark	54.35	-3.38576	Ravenglass Gullery, England, UK	0.53	0	0	0	1	0.34	35	0.98	NaN	65103225002	65103329001	0.00349814	0.310733	20.8427	0.37856	7	0.0989389	0.000374532	11.5467	0.456863	Delius, J. D. 1965. A population study of skylarks Alauda arvensis. Ibis 107:466-482.	Jeschke, J. M. and H. Kokko 2008. Mortality and other determinants of bird divorce rate. Behavioral Ecology and Sociobiology 63:1-9.	Jeschke, J. M. and H. Kokko 2008. Mortality and other determinants of bird divorce rate. Behavioral Ecology and Sociobiology 63:1-9.	Jeschke, J. M. and H. Kokko 2008. Mortality and other determinants of bird divorce rate. Behavioral Ecology and Sociobiology 63:1-9.	Jeschke, J. M. and H. Kokko 2008. Mortality and other determinants of bird divorce rate. Behavioral Ecology and Sociobiology 63:1-9.	Delius, J. D. 1965. A population study of skylarks Alauda arvensis. Ibis 107:466-482.	Mlikovsky, J. 1990. Brain Size in Birds: 4. Passeriformes, Acta Soc. Zool. Bohemoslov., 54:27-64.
Anser albifrons	Greater White-fronted Goose	52.3342	-6.46706	Wexford, Ireland, UK	0.04	1	0	1	1.5	0.14	3120	NaN	9.09	62103957000	62103957000	0.00187583	0.377564	12.7009	0.438351	11	0.0741063	7.17366e-05	10.5632	0.196809	Black, J. M., S. Choudhury and M. Owen 1996. Do barnacle geese benefit from lifelong monogamy? Pages 91-117 in J. M. Black, ed. Partnerships in Birds: The Study of Monogamy. Oxford University Press, Oxford.	Jeschke, J. M. and H. Kokko 2008. Mortality and other determinants of bird divorce rate. Behavioral Ecology and Sociobiology 63:1-9.	Jeschke, J. M. and H. Kokko 2008. Mortality and other determinants of bird divorce rate. Behavioral Ecology and Sociobiology 63:1-9.	del Hoyo, J., A. Elliott and J. Sargatal 1992. Handbook of the Birds of the World. Lynx Editions, Barcelona.	Jeschke, J. M. and H. Kokko 2008. Mortality and other determinants of bird divorce rate. Behavioral Ecology and Sociobiology 63:1-9.	Black, J. M., S. Choudhury and M. Owen 1996. Do barnacle geese benefit from lifelong monogamy? Pages 91-117 in J. M. Black, ed. Partnerships in Birds: The Study of Monogamy. Oxford University Press, Oxford.	Iwaniuk, A. N. and J. E. Nelson 2003. Developmental differences are correlated with relative brain size in birds: a comparative analysis. Canadian Journal of Zoology 81:1913-1928.
Anser anser	Greylag Goose	47.46; 58.77	14.78; 15.18	Multiple localities: Austria; Southern Sweden	0.14	1	0	1	2	0.13	3350	11.6	NaN	60311240000; 64502428001	60311240000; 64502428001	0.00178724	0.408038	67.0688	0.407651	3.5	0.0928518	0.000247588	14.4498	0.719185	Black, J. M., S. Choudhury and M. Owen 1996. Do barnacle geese benefit from lifelong monogamy? Pages 91-117 in J. M. Black, ed. Partnerships in Birds: The Study of Monogamy. Oxford University Press, Oxford.	Jeschke, J. M. and H. Kokko 2008. Mortality and other determinants of bird divorce rate. Behavioral Ecology and Sociobiology 63:1-9.	Jeschke, J. M. and H. Kokko 2008. Mortality and other determinants of bird divorce rate. Behavioral Ecology and Sociobiology 63:1-9.	del Hoyo, J., A. Elliott and J. Sargatal 1992. Handbook of the Birds of the World. Lynx Editions, Barcelona.	Jeschke, J. M. and H. Kokko 2008. Mortality and other determinants of bird divorce rate. Behavioral Ecology and Sociobiology 63:1-9.	Black, J. M., S. Choudhury and M. Owen 1996. Do barnacle geese benefit from lifelong monogamy? Pages 91-117 in J. M. Black, ed. Partnerships in Birds: The Study of Monogamy. Oxford University Press, Oxford.	Mlikovsky, J. 1989. Brain Size in Birds: 1. Tinamiformes Through Ciconiformes. Vestrik Ceskoslovenska Spolecnosti Zoologicka 53:33-47.
Anser brachyrhynchus	Pink-footed Goose	62	10	Norway	0.13	0	0	1	2	0.08	NaN	NaN	NaN	63401289001	63401238000	0.000841723	0.690872	59.3182	0.384933	6	0.0533388	0.000134188	6.05392	0.623459	Black, J. M., S. Choudhury and M. Owen 1996. Do barnacle geese benefit from lifelong monogamy? Pages 91-117 in J. M. Black, ed. Partnerships in Birds: The Study of Monogamy. Oxford University Press, Oxford.	del Hoyo, J., A. Elliott and J. Sargatal 1992. Handbook of the Birds of the World. Lynx Editions, Barcelona.	del Hoyo, J., A. Elliott and J. Sargatal 1992. Handbook of the Birds of the World. Lynx Editions, Barcelona.	del Hoyo, J., A. Elliott and J. Sargatal 1992. Handbook of the Birds of the World. Lynx Editions, Barcelona.	del Hoyo, J., A. Elliott and J. Sargatal 1992. Handbook of the Birds of the World. Lynx Editions, Barcelona.	Black, J. M., S. Choudhury and M. Owen 1996. Do barnacle geese benefit from lifelong monogamy? Pages 91-117 in J. M. Black, ed. Partnerships in Birds: The Study of Monogamy. Oxford University Press, Oxford.	NaN
Anser caerulescens	Snow goose	58.7694	-94.1653	La Perouse Bay, Manitoba, Canada	0.02	0	0	1	3	0.25	2640	10.8	NaN	40371913000	40371913000	0.000644531	0.554977	216.165	0.402689	4	0.0529828	0.00025249	8.79191	1.12907	Black, J. M., S. Choudhury and M. Owen 1996. Do barnacle geese benefit from lifelong monogamy? Pages 91-117 in J. M. Black, ed. Partnerships in Birds: The Study of Monogamy. Oxford University Press, Oxford.	del Hoyo, J., A. Elliott and J. Sargatal 1992. Handbook of the Birds of the World. Lynx Editions, Barcelona.	del Hoyo, J., A. Elliott and J. Sargatal 1992. Handbook of the Birds of the World. Lynx Editions, Barcelona.	del Hoyo, J., A. Elliott and J. Sargatal 1992. Handbook of the Birds of the World. Lynx Editions, Barcelona.	del Hoyo, J., A. Elliott and J. Sargatal 1992. Handbook of the Birds of the World. Lynx Editions, Barcelona.	Black, J. M., S. Choudhury and M. Owen 1996. Do barnacle geese benefit from lifelong monogamy? Pages 91-117 in J. M. Black, ed. Partnerships in Birds: The Study of Monogamy. Oxford University Press, Oxford.	Mlikovsky, J. 1989. Brain Size in Birds: 1. Tinamiformes Through Ciconiformes. Vestrik Ceskoslovenska Spolecnosti Zoologicka 53:33-47.
Aphelocoma caerulescens	Florida scrub-jay	27.1894	-81.3379	Archbold Biological Station, Florida, USA	0.05	1	0	0	2.5	0.22	76	NaN	2.85	42574796002	42574796002	0.00968886	0.436175	19.4277	0.427429	12	0.112289	0.000482351	22.5398	0.290768	Marzluff, J. M., G. E. Woolfenden, J. W. Fitzpatrick and R. P. Balda 1996. Breeding partnerships of two New World jays. Pages 138-161 in J. M. Black, ed. Partnerships in Birds: The Study of Monogamy. Oxford University Press, Oxford.	Woolfenden, G. E., and J. W. Fitzpatrick. 199). Florida scrub-jay (Aphelocoma coerulescens). In The Birds of North America Online, A. Poole, ed. Cornell Lab of Ornithology, Ithaca. doi:10.2173/bna.228.	Jeschke, J. M. and H. Kokko 2008. Mortality and other determinants of bird divorce rate. Behavioral Ecology and Sociobiology 63:1-9.	Jeschke, J. M. and H. Kokko 2008. Mortality and other determinants of bird divorce rate. Behavioral Ecology and Sociobiology 63:1-9.	Jeschke, J. M. and H. Kokko 2008. Mortality and other determinants of bird divorce rate. Behavioral Ecology and Sociobiology 63:1-9.	Marzluff, J. M., G. E. Woolfenden, J. W. Fitzpatrick and R. P. Balda 1996. Breeding partnerships of two New World jays. Pages 138-161 in J. M. Black, ed. Partnerships in Birds: The Study of Monogamy. Oxford University Press, Oxford.	Iwaniuk, A. N. and J. E. Nelson 2003. Developmental differences are correlated with relative brain size in birds: a comparative analysis. Canadian Journal of Zoology 81:1913-1928.
Apus affinis	House Swift	35.0833	138.883	Mount Udo, Japan	0.04	1	0	1	0	0.17	NaN	NaN	NaN	21047679001	21047657001	0.00634138	0.357507	60.6056	0.481084	10	0.131159	0.000319127	17.4647	0.265076	Ens, B., S. Choudhury and J. M. Black 1996. Mate fidelity and divorce in monogamous birds. Pages 344-395 in J. M. Black, ed. Partnerships in Birds: The Study of Monogamy. Oxford University Press, Oxford.	Jeschke, J. M. and H. Kokko 2008. Mortality and other determinants of bird divorce rate. Behavioral Ecology and Sociobiology 63:1-9.	Jeschke, J. M. and H. Kokko 2008. Mortality and other determinants of bird divorce rate. Behavioral Ecology and Sociobiology 63:1-9.	del Hoyo, J., A. Elliott and J. Sargatal 1992. Handbook of the Birds of the World. Lynx Editions, Barcelona.	Jeschke, J. M. and H. Kokko 2008. Mortality and other determinants of bird divorce rate. Behavioral Ecology and Sociobiology 63:1-9.	Ens, B., S. Choudhury and J. M. Black 1996. Mate fidelity and divorce in monogamous birds. Pages 344-395 in J. M. Black, ed. Partnerships in Birds: The Study of Monogamy. Oxford University Press, Oxford.	NaN
Ardea herodias	Great Blue Heron	49.7405	-123.885	Pender Harbour, British Columbia, Canada	1	0	0	1	5	0.29	2200	10	NaN	40371207001	40371207001	0.0172177	0.387036	38.8889	0.499406	7	0.14519	0.000459247	14.2518	0.404759	Simpson, K., J. N. M. Smith and J. P. Kelsall 1987. Correlates and consequences of coloniality in great blue herons. Canadian Journal of Zoology 65:572-577.	del Hoyo, J., A. Elliott and J. Sargatal 1992. Handbook of the Birds of the World. Lynx Editions, Barcelona.	Jeschke, J. M. and H. Kokko 2008. Mortality and other determinants of bird divorce rate. Behavioral Ecology and Sociobiology 63:1-9.	Jeschke, J. M. and H. Kokko 2008. Mortality and other determinants of bird divorce rate. Behavioral Ecology and Sociobiology 63:1-9.	Jeschke, J. M. and H. Kokko 2008. Mortality and other determinants of bird divorce rate. Behavioral Ecology and Sociobiology 63:1-9.	Owen, D. F. 1959. Mortality of the great blue heron as shown by banding recoveries. The Auk 76:464-470.	Mlikovsky, J. 1989. Brain Size in Birds: 1. Tinamiformes Through Ciconiformes. Vestrik Ceskoslovenska Spolecnosti Zoologicka 53:33-47.
Branta bernicla	Brant Goose	52.151	5.29763	The Netherlands	0.16	1	0	1	0	0.16	1400	6.1	NaN	63306260000	63306260000	0.00125451	0.370132	37.761	0.362496	7	0.0662827	0.000193313	13.7228	0.852186	Black, J. M., S. Choudhury and M. Owen 1996. Do barnacle geese benefit from lifelong monogamy? Pages 91-117 in J. M. Black, ed. Partnerships in Birds: The Study of Monogamy. Oxford University Press, Oxford.	Jeschke, J. M. and H. Kokko 2008. Mortality and other determinants of bird divorce rate. Behavioral Ecology and Sociobiology 63:1-9.	Jeschke, J. M. and H. Kokko 2008. Mortality and other determinants of bird divorce rate. Behavioral Ecology and Sociobiology 63:1-9.	del Hoyo, J., A. Elliott and J. Sargatal 1992. Handbook of the Birds of the World. Lynx Editions, Barcelona.	Jeschke, J. M. and H. Kokko 2008. Mortality and other determinants of bird divorce rate. Behavioral Ecology and Sociobiology 63:1-9.	Black, J. M., S. Choudhury and M. Owen 1996. Do barnacle geese benefit from lifelong monogamy? Pages 91-117 in J. M. Black, ed. Partnerships in Birds: The Study of Monogamy. Oxford University Press, Oxford.	Mlikovsky, J. 1989. Brain Size in Birds: 1. Tinamiformes Through Ciconiformes. Vestrik Ceskoslovenska Spolecnosti Zoologicka 53:33-47.
Branta canadensis	Canada Goose	50.496	-97.9816	Marshy Point, Manitoba, Canada	0.06	1	0	1	0	0.3	2433	NaN	9.06	40371852006	40371852002	0.00125562	0.552738	201.521	0.438802	6	0.061398	0.000251446	14.1652	0.898624	Black, J. M., S. Choudhury and M. Owen 1996. Do barnacle geese benefit from lifelong monogamy? Pages 91-117 in J. M. Black, ed. Partnerships in Birds: The Study of Monogamy. Oxford University Press, Oxford.	Jeschke, J. M. and H. Kokko 2008. Mortality and other determinants of bird divorce rate. Behavioral Ecology and Sociobiology 63:1-9.	Jeschke, J. M. and H. Kokko 2008. Mortality and other determinants of bird divorce rate. Behavioral Ecology and Sociobiology 63:1-9.	del Hoyo, J., A. Elliott and J. Sargatal 1992. Handbook of the Birds of the World. Lynx Editions, Barcelona.	Jeschke, J. M. and H. Kokko 2008. Mortality and other determinants of bird divorce rate. Behavioral Ecology and Sociobiology 63:1-9.	Black, J. M., S. Choudhury and M. Owen 1996. Do barnacle geese benefit from lifelong monogamy? Pages 91-117 in J. M. Black, ed. Partnerships in Birds: The Study of Monogamy. Oxford University Press, Oxford.	Iwaniuk, A. N. and J. E. Nelson 2003. Developmental differences are correlated with relative brain size in birds: a comparative analysis. Canadian Journal of Zoology 81:1913-1928.
Branta leucopsis	Barnacle Goose	57.50; 56.68; 52.15	18.55; -4.03; 5.30	Multiple localities: Gotland, Sweden; Scotland, UK; The Netherlands	0.09	1	0	1	0	0.1	1760	8	NaN	64502590000; 65103060001; 63306260000	64502590000; 65103060001; 63306260000	0.00124231	0.423827	41.5298	0.381226	5.66667	0.0546711	0.000126343	11.212	0.662335	Black, J. M., S. Choudhury and M. Owen 1996. Do barnacle geese benefit from lifelong monogamy? Pages 91-117 in J. M. Black, ed. Partnerships in Birds: The Study of Monogamy. Oxford University Press, Oxford.	Jeschke, J. M. and H. Kokko 2008. Mortality and other determinants of bird divorce rate. Behavioral Ecology and Sociobiology 63:1-9.	Jeschke, J. M. and H. Kokko 2008. Mortality and other determinants of bird divorce rate. Behavioral Ecology and Sociobiology 63:1-9.	del Hoyo, J., A. Elliott and J. Sargatal 1992. Handbook of the Birds of the World. Lynx Editions, Barcelona.	Jeschke, J. M. and H. Kokko 2008. Mortality and other determinants of bird divorce rate. Behavioral Ecology and Sociobiology 63:1-9.	Black, J. M., S. Choudhury and M. Owen 1996. Do barnacle geese benefit from lifelong monogamy? Pages 91-117 in J. M. Black, ed. Partnerships in Birds: The Study of Monogamy. Oxford University Press, Oxford.	Mlikovsky, J. 1989. Brain Size in Birds: 1. Tinamiformes Through Ciconiformes. Vestrik Ceskoslovenska Spolecnosti Zoologicka 53:33-47.
Branta sandvicensis	Nene Goose	19.5954	-155.426	Hawaii, USA	0.03	1	0	0	1	0.07	2212	NaN	8.23	42591283001	42591285000	0.00729828	0.509666	1.32531	0.327698	11	0.0834821	0.00141921	23.0537	0.286251	Black, J. M., S. Choudhury and M. Owen 1996. Do barnacle geese benefit from lifelong monogamy? Pages 91-117 in J. M. Black, ed. Partnerships in Birds: The Study of Monogamy. Oxford University Press, Oxford.	Jeschke, J. M. and H. Kokko 2008. Mortality and other determinants of bird divorce rate. Behavioral Ecology and Sociobiology 63:1-9.	Jeschke, J. M. and H. Kokko 2008. Mortality and other determinants of bird divorce rate. Behavioral Ecology and Sociobiology 63:1-9.	del Hoyo, J., A. Elliott and J. Sargatal 1992. Handbook of the Birds of the World. Lynx Editions, Barcelona.	Jeschke, J. M. and H. Kokko 2008. Mortality and other determinants of bird divorce rate. Behavioral Ecology and Sociobiology 63:1-9.	Black, J. M., S. Choudhury and M. Owen 1996. Do barnacle geese benefit from lifelong monogamy? Pages 91-117 in J. M. Black, ed. Partnerships in Birds: The Study of Monogamy. Oxford University Press, Oxford.	Iwaniuk, A. N., D. A. Nelson, H. F. James and S. L. Olson 2004. A comparative test of the correlated evolution of flightlessness and relative brain size in birds. Journal of Zoology: London 263:317-327.
Cacatua leadbeateri	Major Mitchell's Cockatoo	-31.8	117.317	Youndegin, Australia	0.01	1	1	0	4.5	0.12	460	NaN	8.47	50194626000	50194626000	0.000958903	0.652962	30.368	0.450434	4	0.0565006	0.000275767	12.6949	0.515499	Rowley, I. and G. Chapman 1991. The breeding biology, food, social-organization, demography and conservation of the Major Mitchell or pink cockatoo, Cacatua-Leadbeateri, on the margin of the western Australian wheat-belt. Australian Journal of Zoology 39:211-261.	Jeschke, J. M. and H. Kokko 2008. Mortality and other determinants of bird divorce rate. Behavioral Ecology and Sociobiology 63:1-9.	Jeschke, J. M. and H. Kokko 2008. Mortality and other determinants of bird divorce rate. Behavioral Ecology and Sociobiology 63:1-9.	Jeschke, J. M. and H. Kokko 2008. Mortality and other determinants of bird divorce rate. Behavioral Ecology and Sociobiology 63:1-9.	Jeschke, J. M. and H. Kokko 2008. Mortality and other determinants of bird divorce rate. Behavioral Ecology and Sociobiology 63:1-9.	Rowley, I. and G. Chapman 1991. The breeding biology, food, social-organization, demography and conservation of the Major Mitchell or pink cockatoo, Cacatua-Leadbeateri, on the margin of the western Australian wheat-belt. Australian Journal of Zoology 39:211-261.	Iwaniuk, A. N. and J. E. Nelson 2003. Developmental differences are correlated with relative brain size in birds: a comparative analysis. Canadian Journal of Zoology 81:1913-1928.
Calidris maritima	Purple Sandpiper	78.2167	15.5833	Svalbard, Norway	0.08	0	0	0	2	0.21	80	1.3	NaN	63401008000	63401008000	0.000137551	0.89633	68.0106	0.412472	4	0.01737	4.39984e-05	3.72727	0.758599	Pierce, E. P. 1997. Monogamy in the Purple Sandpiper (Calidris maritima) in Svalbard: sex roles, fidelity, and parentage. University of Oslo, Doctorate.	del Hoyo, J., A. Elliott and J. Sargatal 1992. Handbook of the Birds of the World. Lynx Editions, Barcelona.	del Hoyo, J., A. Elliott and J. Sargatal 1992. Handbook of the Birds of the World. Lynx Editions, Barcelona.	del Hoyo, J., A. Elliott and J. Sargatal 1992. Handbook of the Birds of the World. Lynx Editions, Barcelona.	del Hoyo, J., A. Elliott and J. Sargatal 1992. Handbook of the Birds of the World. Lynx Editions, Barcelona.	Summers, R.W., M. Nicoll and W. Peach. 2001. Numbers, migration phenology and survival of Purple Sandpipers Calidris maritima at Gourdon, eastern Scotland. Bird Study 48:139-146.	Mlikovsky, J. 1989. Brain Size in Birds: 2. Falconiformes through Gaviiformes. Vestrik Ceskoslovenska Spolecnosti Zoologicka 53:200-213.
Calidris mauri	Western Sandpiper	64.333	-164.933	Nome, Alaska	0.33	0	0	0	1	0.43	26	NaN	0.64	42570200000	42570200000	0.0010638	0.681691	110.902	0.339705	5	0.05034	0.000241893	7.10462	1.10519	Sandercock, B. K., D. B. Lank, R. B. Lanctot, B. Kempenaers and F. Cooke 2000. Ecological correlates of mate fidelity in two Arctic-breeding sandpipers. Canadian Journal of Zoology 78:1948-1958.	Jeschke, J. M. and H. Kokko 2008. Mortality and other determinants of bird divorce rate. Behavioral Ecology and Sociobiology 63:1-9.	Jeschke, J. M. and H. Kokko 2008. Mortality and other determinants of bird divorce rate. Behavioral Ecology and Sociobiology 63:1-9.	Jeschke, J. M. and H. Kokko 2008. Mortality and other determinants of bird divorce rate. Behavioral Ecology and Sociobiology 63:1-9.	Jeschke, J. M. and H. Kokko 2008. Mortality and other determinants of bird divorce rate. Behavioral Ecology and Sociobiology 63:1-9.	Sandercock, B. K., D. B. Lank, R. B. Lanctot, B. Kempenaers and F. Cooke 2000. Ecological correlates of mate fidelity in two Arctic-breeding sandpipers. Canadian Journal of Zoology 78:1948-1958.	Iwaniuk AN, unpubl data
Calidris minutilla	Least sandpiper	53.6577	-132.253	Queen Charlotte Islands, British Columbia, Canada	0.03	0	0	0	1	0.09	29	0.489	NaN	40371101007	40371101007	0.00529945	0.448031	29.0046	0.5981	6	0.0973667	0.000330935	11.3929	0.216376	Cooper, J. M. 1993. Breeding biology of the Least Sandpiper (Calidris minutilla) on the Queen Charlotte Islands, British Columbia. University of Victoria, Doctorate.	del Hoyo, J., A. Elliott and J. Sargatal 1992. Handbook of the Birds of the World. Lynx Editions, Barcelona.	del Hoyo, J., A. Elliott and J. Sargatal 1992. Handbook of the Birds of the World. Lynx Editions, Barcelona.	del Hoyo, J., A. Elliott and J. Sargatal 1992. Handbook of the Birds of the World. Lynx Editions, Barcelona.	del Hoyo, J., A. Elliott and J. Sargatal 1992. Handbook of the Birds of the World. Lynx Editions, Barcelona.	Cooper, J. M. 1993. Breeding biology of the Least Sandpiper (Calidris minutilla) on the Queen Charlotte Islands, British Columbia. University of Victoria, Doctorate.	Boire, D. and G. Baron 1994. Allometric Comparison of Brain and Main Brain Subdivisions in Birds. Journal of Brain Research 35:49-83.
Calidris pusilla	Semipalmated sandpiper	58.77; 64.76	-94.17; -165.61	Multiple localities: Churchill, Manitoba, Canada; Nome, Alaska, USA	0.12	0	0	0	0	0.44	27.5	NaN	0.51	40371913000; 42570200000	40371913000; 42570200000	0.000854164	0.618334	163.534	0.371197	4.5	0.0516614	0.000247192	7.94827	1.11713	Gratto, C. L., R. I. G. Morrison and F. Cooke 1985. Philopatry, site tenacity, and mate fidelity in the semipalmated sandpiper. The Auk 102:16-24; Sandercock B. K., D. B. Lank, R. B. Lanctot, B. Kempenaers F. and Cooke. 2000. Ecological correlates of mate fidelity in two Arctic-breeding sandpipers. Canadian Journal of Zoology 78:1948-1958	Jeschke, J. M. and H. Kokko 2008. Mortality and other determinants of bird divorce rate. Behavioral Ecology and Sociobiology 63:1-9.	Jeschke, J. M. and H. Kokko 2008. Mortality and other determinants of bird divorce rate. Behavioral Ecology and Sociobiology 63:1-9.	Jeschke, J. M. and H. Kokko 2008. Mortality and other determinants of bird divorce rate. Behavioral Ecology and Sociobiology 63:1-9.	Jeschke, J. M. and H. Kokko 2008. Mortality and other determinants of bird divorce rate. Behavioral Ecology and Sociobiology 63:1-9.	Gratto, C. L., R. I. G. Morrison and F. Cooke 1985. Philopatry, site tenacity, and mate fidelity in the semipalmated sandpiper. The Auk 102:16-24; Sandercock B. K., D. B. Lank, R. B. Lanctot, B. Kempenaers F. and Cooke. 2000. Ecological correlates of mate fidelity in two Arctic-breeding sandpipers. Canadian Journal of Zoology 78:1948-1958	Iwaniuk, A. N. and J. E. Nelson 2003. Developmental differences are correlated with relative brain size in birds: a comparative analysis. Canadian Journal of Zoology 81:1913-1928.
Calonectris diomedea	Corys Shearwater	35.2401	24.8093	Crete, Greece	0.088	0	0	1	1	0.1	571.8	NaN	4.92	61816754001	61816754000	0.0125251	0.551942	29.1809	0.444686	7	0.150439	0.00135811	15.0043	0.292643	Mougin, J.-L. 1975. Ecologie comparée des Procellariidae antarctiques et subantarctiques. Comité National Français de la Recherche en Antarctique 36:1-195.	del Hoyo, J., A. Elliott and J. Sargatal 1992. Handbook of the Birds of the World. Lynx Editions, Barcelona.	Jeschke, J. M. and H. Kokko 2008. Mortality and other determinants of bird divorce rate. Behavioral Ecology and Sociobiology 63:1-9.	Jeschke, J. M. and H. Kokko 2008. Mortality and other determinants of bird divorce rate. Behavioral Ecology and Sociobiology 63:1-9.	Jeschke, J. M. and H. Kokko 2008. Mortality and other determinants of bird divorce rate. Behavioral Ecology and Sociobiology 63:1-9.	Mougin, J.-L. 1975. Ecologie comparée des Procellariidae antarctiques et subantarctiques. Comité National Français de la Recherche en Antarctique 36:1-195.	Iwaniuk, A. N. and J. E. Nelson 2003. Developmental differences are correlated with relative brain size in birds: a comparative analysis. Canadian Journal of Zoology 81:1913-1928.
Carpodacus mexicanus	House Finch	35.0003	-111.667	Coconino National Forest, Arizona, USA	0.06	0	1	0	2	0.45	20.4	NaN	0.78	42572376004	42572376004	0.0015958	0.557962	59.8646	0.413405	5	0.0518724	0.00029094	13.0606	0.64683	Hooge, P. N. 1990. Maintenance of pair-bonds in the house finch. The Condor 92:1066-1067.	Hill, G. E. 1993. House finch (Carpodacus mexicanus). In The Birds of North America Online, A. Poole, ed. Cornell Lab of Ornithology, Ithaca, doi:10.2173/bna.46.	Hill, G. E. 1993. House finch (Carpodacus mexicanus). In The Birds of North America Online, A. Poole, ed. Cornell Lab of Ornithology, Ithaca, doi:10.2173/bna.46.	Hill, G. E. 1993. House finch (Carpodacus mexicanus). In The Birds of North America Online, A. Poole, ed. Cornell Lab of Ornithology, Ithaca, doi:10.2173/bna.46.	Hill, G. E. 1993. House finch (Carpodacus mexicanus). In The Birds of North America Online, A. Poole, ed. Cornell Lab of Ornithology, Ithaca, doi:10.2173/bna.46.	Martin, T. E. and P. Li 1992. Life-history traits of open- vs. cavity-nesting birds. Ecology 73:579-592.	Iwaniuk, A. N. and J. E. Nelson 2003. Developmental differences are correlated with relative brain size in birds: a comparative analysis. Canadian Journal of Zoology 81:1913-1928.
Catharacta skua	The Great Skua	60.1388	-2.08191	Island of Foula, Shetland, UK	0.06	0	0	0	0	0.08	NaN	NaN	NaN	65103005000	65103005000	0.00218592	0.365323	11.3381	0.40184	12	0.0959828	0.000170063	7.2992	0.26371	Catry, P., N. Ratcliffe and R. W. Furness 1997. Partnerships and mechanisms of divorce in the great skua. Animal Behaviour 54:1475-1482.	Jeschke, J. M. and H. Kokko 2008. Mortality and other determinants of bird divorce rate. Behavioral Ecology and Sociobiology 63:1-9.	Jeschke, J. M. and H. Kokko 2008. Mortality and other determinants of bird divorce rate. Behavioral Ecology and Sociobiology 63:1-9.	Jeschke, J. M. and H. Kokko 2008. Mortality and other determinants of bird divorce rate. Behavioral Ecology and Sociobiology 63:1-9.	Jeschke, J. M. and H. Kokko 2008. Mortality and other determinants of bird divorce rate. Behavioral Ecology and Sociobiology 63:1-9.	Catry, P., N. Ratcliffe and R. W. Furness 1997. Partnerships and mechanisms of divorce in the great skua. Animal Behaviour 54:1475-1482.	NaN
Catoptrophorus semipalmatus	Willet	37.8532	-75.553	Wallops Island, Virginia, USA	0.05	0	0	1	0	0.15	149.5	NaN	2.33	42572402001	42572402001	0.00211152	0.365572	69.6237	0.473126	9	0.0843785	0.000390504	17.0751	0.32024	Howe, M. A. 1982. Social organization in a nesting population of eastern willets (Catoptrophorus semipalmatus). The Auk 99:88-102.	del Hoyo, J., A. Elliott and J. Sargatal 1992. Handbook of the Birds of the World. Lynx Editions, Barcelona.	del Hoyo, J., A. Elliott and J. Sargatal 1992. Handbook of the Birds of the World. Lynx Editions, Barcelona.	del Hoyo, J., A. Elliott and J. Sargatal 1992. Handbook of the Birds of the World. Lynx Editions, Barcelona.	del Hoyo, J., A. Elliott and J. Sargatal 1992. Handbook of the Birds of the World. Lynx Editions, Barcelona.	Howe, M. A. 1982. Social organization in a nesting population of eastern willets (Catoptrophorus semipalmatus). The Auk 99:88-102.	Iwaniuk, A. N. and J. E. Nelson 2003. Developmental differences are correlated with relative brain size in birds: a comparative analysis. Canadian Journal of Zoology 81:1913-1928.
Charadrius melodus	Piping plover	50.26; 48.69	-98.037; -94.93	Multiple localities: Clandeboye Bay, Manitoba, Canada; Lake of the Woods, Minnesota, USA	0.61	0	1	0	2	0.3	53.5	NaN	0.985	40371852006; 40371850001	40371852002; 40371850001	0.00162894	0.564462	190.586	0.46318	5.5	0.0726068	0.000306674	14.6805	0.727614	Haig, S. M. and L. W. Oring 1988. Mate, site and territory fidelity in piping plovers. The Auk 105:268-277.	Jeschke, J. M. and H. Kokko 2008. Mortality and other determinants of bird divorce rate. Behavioral Ecology and Sociobiology 63:1-9.	Jeschke, J. M. and H. Kokko 2008. Mortality and other determinants of bird divorce rate. Behavioral Ecology and Sociobiology 63:1-9.	Jeschke, J. M. and H. Kokko 2008. Mortality and other determinants of bird divorce rate. Behavioral Ecology and Sociobiology 63:1-9.	Jeschke, J. M. and H. Kokko 2008. Mortality and other determinants of bird divorce rate. Behavioral Ecology and Sociobiology 63:1-9.	Haig, S. M. and L. W. Oring 1988. Mate, site and territory fidelity in piping plovers. The Auk 105:268-277.	Iwaniuk AN, unpubl data
Charadrius semipalmatus	Semipalmated Plover	58.75	-95.0667	Churchill, Manitoba, Canada	0.417	0	1	0	2	0.5	47	NaN	0.96	40371913000	40371913000	0.000644531	0.554977	216.165	0.402689	4	0.0529828	0.00025249	8.79191	1.12907	Flynn, L., E. Nol and Y. Zharikov 1999. Philopatry, nest-site tenacity, and mate fidelity of semipalmated plovers. Journal of Avian Biology 30:47-55.	del Hoyo, J., A. Elliott and J. Sargatal 1992. Handbook of the Birds of the World. Lynx Editions, Barcelona.	Jeschke, J. M. and H. Kokko 2008. Mortality and other determinants of bird divorce rate. Behavioral Ecology and Sociobiology 63:1-9.	Jeschke, J. M. and H. Kokko 2008. Mortality and other determinants of bird divorce rate. Behavioral Ecology and Sociobiology 63:1-9.	Jeschke, J. M. and H. Kokko 2008. Mortality and other determinants of bird divorce rate. Behavioral Ecology and Sociobiology 63:1-9.	Flynn, L., E. Nol and Y. Zharikov 1999. Philopatry, nest-site tenacity, and mate fidelity of semipalmated plovers. Journal of Avian Biology 30:47-55.	Iwaniuk, A. N. and J. E. Nelson 2003. Developmental differences are correlated with relative brain size in birds: a comparative analysis. Canadian Journal of Zoology 81:1913-1928.
Corvus monedula	Jackdaw	53.1695	6.60754	Haren, Groningen, Netherlands	0.06	1	0	1	0	0.2	200	4.8	NaN	63306280001	61710203000	0.00127189	0.378158	37.9304	0.382397	7	0.0697878	0.000162966	12.9488	0.459462	Roell, A. 1978. Social behaviour of the jackdaw, Corvus monedula, in relation to its niche. Behaviour 64:1-124.	Jeschke, J. M. and H. Kokko 2008. Mortality and other determinants of bird divorce rate. Behavioral Ecology and Sociobiology 63:1-9.	Jeschke, J. M. and H. Kokko 2008. Mortality and other determinants of bird divorce rate. Behavioral Ecology and Sociobiology 63:1-9.	Jeschke, J. M. and H. Kokko 2008. Mortality and other determinants of bird divorce rate. Behavioral Ecology and Sociobiology 63:1-9.	Jeschke, J. M. and H. Kokko 2008. Mortality and other determinants of bird divorce rate. Behavioral Ecology and Sociobiology 63:1-9.	Roell, A. 1978. Social behaviour of the jackdaw, Corvus monedula, in relation to its niche. Behaviour 64:1-124.	Mlikovsky, J. 1990. Brain Size in Birds: 4. Passeriformes, Acta Soc. Zool. Bohemoslov., 54:27-64.
Cygnus atratus	Black Swan	-37.55	143.817	Lake Wendouree, Ballarat, Australia	0.062	1	0	0	3	0.22	5000	11.8	NaN	50194852007	50194852000	0.00129568	0.46038	18.3846	0.427568	12	0.0620989	0.000133093	12.2151	0.195817	Kraajeveld, K. 2003. Degree of mutual ornamentation in birds is related to divorce rate. Proceedings of the Royal Society of London B 270:1785-1791.	del Hoyo, J., A. Elliott and J. Sargatal 1992. Handbook of the Birds of the World. Lynx Editions, Barcelona.	Jeschke, J. M. and H. Kokko 2008. Mortality and other determinants of bird divorce rate. Behavioral Ecology and Sociobiology 63:1-9.	Jeschke, J. M. and H. Kokko 2008. Mortality and other determinants of bird divorce rate. Behavioral Ecology and Sociobiology 63:1-9.	Jeschke, J. M. and H. Kokko 2008. Mortality and other determinants of bird divorce rate. Behavioral Ecology and Sociobiology 63:1-9.	Kraajeveld, K. 2003. Degree of mutual ornamentation in birds is related to divorce rate. Proceedings of the Royal Society of London B 270:1785-1791.	Mlikovsky, J. 1989. Brain Size in Birds: 1. Tinamiformes Through Ciconiformes. Vestrik Ceskoslovenska Spolecnosti Zoologicka 53:33-47.
Cygnus columbianus	Bewick's swan	51.7325	-2.37764	Slimbridge, Gloucestershire, UK	0	1	0	0	1	0.16	6750	NaN	17.35	65103525002	65103521001	0.00114389	0.327205	23.6213	0.397898	9	0.0547551	0.000118284	11.5595	0.286204	Rees, E. C., P. Lievesley, R. A. Pettifor and C. Perrins 1996. Mate fidelity in swans: an interspecific comparison. Pages 118-137 in J. M. Black, ed. Partnerships in Birds: The Study of Monogamy. Oxford University Press, Oxford.	Jeschke, J. M. and H. Kokko 2008. Mortality and other determinants of bird divorce rate. Behavioral Ecology and Sociobiology 63:1-9.	Jeschke, J. M. and H. Kokko 2008. Mortality and other determinants of bird divorce rate. Behavioral Ecology and Sociobiology 63:1-9.	Jeschke, J. M. and H. Kokko 2008. Mortality and other determinants of bird divorce rate. Behavioral Ecology and Sociobiology 63:1-9.	Jeschke, J. M. and H. Kokko 2008. Mortality and other determinants of bird divorce rate. Behavioral Ecology and Sociobiology 63:1-9.	Rees, E. C., P. Lievesley, R. A. Pettifor and C. Perrins 1996. Mate fidelity in swans: an interspecific comparison. Pages 118-137 in J. M. Black, ed. Partnerships in Birds: The Study of Monogamy. Oxford University Press, Oxford.	Iwaniuk, A. N. and J. E. Nelson 2003. Developmental differences are correlated with relative brain size in birds: a comparative analysis. Canadian Journal of Zoology 81:1913-1928.
Cygnus cygnus	Whooper Swan	55.0667	-3.55	Caerlaverock, Dumfries, UK	0.06	1	0	0	1	0.15	9000	17.5	NaN	65103154002	65103209001	0.00237806	0.225271	20.5609	0.39593	12	0.0872372	0.000137973	8.57139	0.282669	Rees, E. C., P. Lievesley, R. A. Pettifor and C. Perrins 1996. Mate fidelity in swans: an interspecific comparison. Pages 118-137 in J. M. Black, ed. Partnerships in Birds: The Study of Monogamy. Oxford University Press, Oxford.	Jeschke, J. M. and H. Kokko 2008. Mortality and other determinants of bird divorce rate. Behavioral Ecology and Sociobiology 63:1-9.	Jeschke, J. M. and H. Kokko 2008. Mortality and other determinants of bird divorce rate. Behavioral Ecology and Sociobiology 63:1-9.	Jeschke, J. M. and H. Kokko 2008. Mortality and other determinants of bird divorce rate. Behavioral Ecology and Sociobiology 63:1-9.	Jeschke, J. M. and H. Kokko 2008. Mortality and other determinants of bird divorce rate. Behavioral Ecology and Sociobiology 63:1-9.	Rees, E. C., P. Lievesley, R. A. Pettifor and C. Perrins 1996. Mate fidelity in swans: an interspecific comparison. Pages 118-137 in J. M. Black, ed. Partnerships in Birds: The Study of Monogamy. Oxford University Press, Oxford.	Mlikovsky, J. 1989. Brain Size in Birds: 1. Tinamiformes Through Ciconiformes. Vestrik Ceskoslovenska Spolecnosti Zoologicka 53:33-47.
Cygnus olor	Mute Swan	51.8048	-1.28875	Oxfordshire, UK	0.01	1	0	0	2	0.19	10500	22.5	NaN	65103657002	65103657001	0.000996382	0.432773	25.6163	0.372628	8	0.0571195	0.000159765	12.3178	0.399531	Rees, E. C., P. Lievesley, R. A. Pettifor and C. Perrins 1996. Mate fidelity in swans: an interspecific comparison. Pages 118-137 in J. M. Black, ed. Partnerships in Birds: The Study of Monogamy. Oxford University Press, Oxford.	Jeschke, J. M. and H. Kokko 2008. Mortality and other determinants of bird divorce rate. Behavioral Ecology and Sociobiology 63:1-9.	Jeschke, J. M. and H. Kokko 2008. Mortality and other determinants of bird divorce rate. Behavioral Ecology and Sociobiology 63:1-9.	Jeschke, J. M. and H. Kokko 2008. Mortality and other determinants of bird divorce rate. Behavioral Ecology and Sociobiology 63:1-9.	Jeschke, J. M. and H. Kokko 2008. Mortality and other determinants of bird divorce rate. Behavioral Ecology and Sociobiology 63:1-9.	Rees, E. C., P. Lievesley, R. A. Pettifor and C. Perrins 1996. Mate fidelity in swans: an interspecific comparison. Pages 118-137 in J. M. Black, ed. Partnerships in Birds: The Study of Monogamy. Oxford University Press, Oxford.	Mlikovsky, J. 1989. Brain Size in Birds: 1. Tinamiformes Through Ciconiformes. Vestrik Ceskoslovenska Spolecnosti Zoologicka 53:33-47.
Dendrocygna autumnalis	Black-bellied Whistling Duck	26.1266	-97.5063	Cameron County, Texas, USA	0.11	1	0	0	2	0.49	830	4.7	NaN	42572250004	42572250002	0.00373937	0.533542	26.435	0.585348	8	0.0669409	0.000343966	23.4859	0.209796	Delnicki, D. 1983. Mate changes by black-bellied whistling ducks. The Auk 100:728.	Jeschke, J. M. and H. Kokko 2008. Mortality and other determinants of bird divorce rate. Behavioral Ecology and Sociobiology 63:1-9.	Jeschke, J. M. and H. Kokko 2008. Mortality and other determinants of bird divorce rate. Behavioral Ecology and Sociobiology 63:1-9.	Jeschke, J. M. and H. Kokko 2008. Mortality and other determinants of bird divorce rate. Behavioral Ecology and Sociobiology 63:1-9.	Jeschke, J. M. and H. Kokko 2008. Mortality and other determinants of bird divorce rate. Behavioral Ecology and Sociobiology 63:1-9.	James, J. D. and J. E. Thompson. 2001. Black-bellied whistling-duck (Dendrocygna autumnalis). In The Birds of North America Online, A. Poole, ed. Cornell Lab of Ornithology, Ithaca: doi:10.2173/bna.578.	Mlikovsky, J. 1989. Brain Size in Birds: 1. Tinamiformes Through Ciconiformes. Vestrik Ceskoslovenska Spolecnosti Zoologicka 53:33-47.
Diomedea amsterdamensis	Amsterdam albatross	-37.8333	77.5167	Amsterdam Island, Indian Ocean	0.02	0	0	1	1	0.04	NaN	NaN	NaN	15761996000	15761996000	0.0017465	0.304606	5.17464	0.410516	12	0.0929634	0.000122886	13.7551	0.24618	Bried, J., D. Pontier and P. Jouventin 2003. Mate fidelity in monogamous birds: a re-examination of the Procellariiformes. Animal Behaviour 65:235-246.	del Hoyo, J., A. Elliott and J. Sargatal 1992. Handbook of the Birds of the World. Lynx Editions, Barcelona.	del Hoyo, J., A. Elliott and J. Sargatal 1992. Handbook of the Birds of the World. Lynx Editions, Barcelona.	del Hoyo, J., A. Elliott and J. Sargatal 1992. Handbook of the Birds of the World. Lynx Editions, Barcelona.	del Hoyo, J., A. Elliott and J. Sargatal 1992. Handbook of the Birds of the World. Lynx Editions, Barcelona.	Weimerskirch, H., N. Brothers and P. Jouventin 1997. Population dynamics of wandering albatross Diomedea exulans and Amsterdam albatross D. amsterdamensis in the Indian Ocean and their relationships with long-line fisheries: conservation implications. Biological Conservation 79:257-270.	NaN
Eudyptes chrysocome	Rockhopper Penguins	-52.5368	169.111	Campbell Island, Southern Ocean	0.21	0	0	1	4.5	0.16	2500	NaN	12.42	50793945000	50793945000	0.00125832	0.399342	3.27122	0.407409	8	0.117085	0.000216059	7.85442	0.121108	Dubois, F., F. Cezilly and M. Pagel 1998. Mate fidelity and coloniality in waterbirds: a comparative analysis. Oecologia 116:433-440.	Jeschke, J. M. and H. Kokko 2008. Mortality and other determinants of bird divorce rate. Behavioral Ecology and Sociobiology 63:1-9.	Jeschke, J. M. and H. Kokko 2008. Mortality and other determinants of bird divorce rate. Behavioral Ecology and Sociobiology 63:1-9.	Jeschke, J. M. and H. Kokko 2008. Mortality and other determinants of bird divorce rate. Behavioral Ecology and Sociobiology 63:1-9.	Jeschke, J. M. and H. Kokko 2008. Mortality and other determinants of bird divorce rate. Behavioral Ecology and Sociobiology 63:1-9.	Guinard, E., H. Weimerskirch and P. Jouventin 1998. Population changes and demography of the northern rockhopper penguin on Amsterdam and Saint Paul Islands. Colonial Waterbirds 2:222-228.	Iwaniuk, A. N. and J. E. Nelson 2003. Developmental differences are correlated with relative brain size in birds: a comparative analysis. Canadian Journal of Zoology 81:1913-1928.
Eudyptes chrysolophus	Macaroni Penguins	-54.25	-36.75	Bird Island, South Georgia	0.09	0	0	1	7	0.41	4200	13	NaN	31788903000	31788903000	0.00394447	0.282721	7.48026	0.362776	0	NaN	NaN	NaN	NaN	Williams, T. D. and S. Rodwell 1992. Annual variation in return rate, mate and nest-site fidelity in breeding gentoo and macaroni Penguins. The Condor 94:636-645.	Jeschke, J. M. and H. Kokko 2008. Mortality and other determinants of bird divorce rate. Behavioral Ecology and Sociobiology 63:1-9.	del Hoyo, J., A. Elliott and J. Sargatal 1992. Handbook of the Birds of the World. Lynx Editions, Barcelona.	del Hoyo, J., A. Elliott and J. Sargatal 1992. Handbook of the Birds of the World. Lynx Editions, Barcelona.	del Hoyo, J., A. Elliott and J. Sargatal 1992. Handbook of the Birds of the World. Lynx Editions, Barcelona.	Williams, T. D. and S. Rodwell 1992. Annual variation in return rate, mate and nest-site fidelity in breeding gentoo and macaroni Penguins. The Condor 94:636-645.	Mlikovsky, J. 1989. Brain Size in Birds: 1. Tinamiformes Through Ciconiformes. Vestrik Ceskoslovenska Spolecnosti Zoologicka 53:33-47.
Eudyptula minor	Little (Blue) penguin	-38.4878	145.231	Phillip Island, Melbourne, Victoria, Australia	0.18	1	0	0	0.5	0.14	715.1	NaN	7.36	50194898001	50194853001	0.0021216	0.340267	9.49125	0.420873	12	0.0841708	0.000197006	13.8845	0.180019	Reilly, P. N. and J. M. Cullen 1981. The little penguin Eudyptula minor in Victoria, II: breeding. Emu 81:1-19.	del Hoyo, J., A. Elliott and J. Sargatal 1992. Handbook of the Birds of the World. Lynx Editions, Barcelona.	Jeschke, J. M. and H. Kokko 2008. Mortality and other determinants of bird divorce rate. Behavioral Ecology and Sociobiology 63:1-9.	Jeschke, J. M. and H. Kokko 2008. Mortality and other determinants of bird divorce rate. Behavioral Ecology and Sociobiology 63:1-9.	Jeschke, J. M. and H. Kokko 2008. Mortality and other determinants of bird divorce rate. Behavioral Ecology and Sociobiology 63:1-9.	Ens, B., S. Choudhury and J. M. Black 1996. Mate fidelity and divorce in monogamous birds. Pages 344-395 in J. M. Black, ed. Partnerships in Birds: The Study of Monogamy. Oxford University Press, Oxford.	Iwaniuk, A. N. and J. E. Nelson 2003. Developmental differences are correlated with relative brain size in birds: a comparative analysis. Canadian Journal of Zoology 81:1913-1928.
Fratercula arctica	Atlantic Puffin	51.7375	-5.29667	Skomer Island, Wales, UK	0.08	0	0	1	2	0.07	490	4.4	NaN	65103604001	62103957000	0.0015483	0.416341	12.7009	0.438351	11	0.0693824	0.000111786	10.5632	0.196809	Ashcroft, R. E. 1976. Breeding biology and survival of puffins. Oxford University, Oxford.	Jeschke, J. M. and H. Kokko 2008. Mortality and other determinants of bird divorce rate. Behavioral Ecology and Sociobiology 63:1-9.	Jeschke, J. M. and H. Kokko 2008. Mortality and other determinants of bird divorce rate. Behavioral Ecology and Sociobiology 63:1-9.	Jeschke, J. M. and H. Kokko 2008. Mortality and other determinants of bird divorce rate. Behavioral Ecology and Sociobiology 63:1-9.	Jeschke, J. M. and H. Kokko 2008. Mortality and other determinants of bird divorce rate. Behavioral Ecology and Sociobiology 63:1-9.	Kraajeveld, K. 2003. Degree of mutual ornamentation in birds is related to divorce rate. Proceedings of the Royal Society of London B 270:1785-1791.	Mlikovsky, J. 1989. Brain Size in Birds: 2. Falconiformes through Gaviiformes. Vestrik Ceskoslovenska Spolecnosti Zoologicka 53:200-213.
Fulica atra	Eurasian Coot	52.2665	4.76669	Lake Westeinderplassen, Amsterdam, The Netherlands	0.39	0	0	0	2	0.54	650	3.3	NaN	63306240001	63306260000	0.00156969	0.365069	37.761	0.362496	7	0.070171	0.00018661	13.7228	0.852186	Ens, B., S. Choudhury and J. M. Black 1996. Mate fidelity and divorce in monogamous birds. Pages 344-395 in J. M. Black, ed. Partnerships in Birds: The Study of Monogamy. Oxford University Press, Oxford.	Jeschke, J. M. and H. Kokko 2008. Mortality and other determinants of bird divorce rate. Behavioral Ecology and Sociobiology 63:1-9.	del Hoyo, J., A. Elliott and J. Sargatal 1992. Handbook of the Birds of the World. Lynx Editions, Barcelona.	Jeschke, J. M. and H. Kokko 2008. Mortality and other determinants of bird divorce rate. Behavioral Ecology and Sociobiology 63:1-9.	Jeschke, J. M. and H. Kokko 2008. Mortality and other determinants of bird divorce rate. Behavioral Ecology and Sociobiology 63:1-9.	Ens, B., S. Choudhury and J. M. Black 1996. Mate fidelity and divorce in monogamous birds. Pages 344-395 in J. M. Black, ed. Partnerships in Birds: The Study of Monogamy. Oxford University Press, Oxford.	Mlikovsky, J. 1989. Brain Size in Birds: 2. Falconiformes through Gaviiformes. Vestrik Ceskoslovenska Spolecnosti Zoologicka 53:200-213.
Fulmarus glacialis	Northern Fulmar	59	-3	Orkney Islands, Scotland, UK	0.03	0	0	0	1	0.03	700	6.8	NaN	65103017000	65103055001	0.00182648	0.35463	12.8201	0.388357	12	0.0846492	0.000108284	7.66023	0.299411	Ollason, J. C. andG. M. Dunnet. 1978. Age, experience and other factors affecting the breeding success of the fulmar, Fulmarus glacialis, in Orkney. Journal of Animal Ecology 47:961-976; Ollason, J.C. and G. M. Dunnet. 1988. Variation in breeding success in fulmars. Pp 268-278 In Reproductive Success, T.H. Clutton-Brock, ed. University of Chicago Press, Chicago.	Jeschke, J. M. and H. Kokko 2008. Mortality and other determinants of bird divorce rate. Behavioral Ecology and Sociobiology 63:1-9.	Jeschke, J. M. and H. Kokko 2008. Mortality and other determinants of bird divorce rate. Behavioral Ecology and Sociobiology 63:1-9.	Jeschke, J. M. and H. Kokko 2008. Mortality and other determinants of bird divorce rate. Behavioral Ecology and Sociobiology 63:1-9.	Jeschke, J. M. and H. Kokko 2008. Mortality and other determinants of bird divorce rate. Behavioral Ecology and Sociobiology 63:1-9.	Kraajeveld, K. 2003. Degree of mutual ornamentation in birds is related to divorce rate. Proceedings of the Royal Society of London B 270:1785-1791.	Mlikovsky, J. 1989. Brain Size in Birds: 1. Tinamiformes Through Ciconiformes. Vestrik Ceskoslovenska Spolecnosti Zoologicka 53:33-47.
Grus canadensis	Sandhill Crane	25.958	-80.8594	South Florida, USA	0.04	1	0	0	2	0.11	5500	15.5	NaN	42572202004	42572202004	0.0122751	0.474827	14.4528	0.425368	10	0.129855	0.0006707	24.3185	0.41348	Ens, B., S. Choudhury and J. M. Black 1996. Mate fidelity and divorce in monogamous birds. Pages 344-395 in J. M. Black, ed. Partnerships in Birds: The Study of Monogamy. Oxford University Press, Oxford.	del Hoyo, J., A. Elliott and J. Sargatal 1992. Handbook of the Birds of the World. Lynx Editions, Barcelona.	del Hoyo, J., A. Elliott and J. Sargatal 1992. Handbook of the Birds of the World. Lynx Editions, Barcelona.	del Hoyo, J., A. Elliott and J. Sargatal 1992. Handbook of the Birds of the World. Lynx Editions, Barcelona.	del Hoyo, J., A. Elliott and J. Sargatal 1992. Handbook of the Birds of the World. Lynx Editions, Barcelona.	Ens, B., S. Choudhury and J. M. Black 1996. Mate fidelity and divorce in monogamous birds. Pages 344-395 in J. M. Black, ed. Partnerships in Birds: The Study of Monogamy. Oxford University Press, Oxford.	Mlikovsky, J. 1989. Brain Size in Birds: 2. Falconiformes through Gaviiformes. Vestrik Ceskoslovenska Spolecnosti Zoologicka 53:200-213.
Gymnorhinus cyanocephalus	Pinyon Jay	35.1981	-111.651	Flagstaff, Arizona, USA	0.03	1	0	0	0	0.26	103	3.51	NaN	42572376006	42572376006	0.0017353	0.477177	57.5411	0.412502	5	0.0527209	0.000222149	12.2778	0.408516	Marzluff, J. M., G. E. Woolfenden, J. W. Fitzpatrick and R. P. Balda 1996. Breeding partnerships of two New World jays. Pages 138-161 in J. M. Black, ed. Partnerships in Birds: The Study of Monogamy. Oxford University Press, Oxford.	Balda, R. P. 2002. Pinyon jay (Gymnorhinus cyanocephalus). In The Birds of North America Online, A. Poole, ed. Cornell Lab of Ornithology, Ithaca, doi:10.2173/bna.605.	Jeschke, J. M. and H. Kokko 2008. Mortality and other determinants of bird divorce rate. Behavioral Ecology and Sociobiology 63:1-9.	Jeschke, J. M. and H. Kokko 2008. Mortality and other determinants of bird divorce rate. Behavioral Ecology and Sociobiology 63:1-9.	Jeschke, J. M. and H. Kokko 2008. Mortality and other determinants of bird divorce rate. Behavioral Ecology and Sociobiology 63:1-9.	Marzluff, J. M., G. E. Woolfenden, J. W. Fitzpatrick and R. P. Balda 1996. Breeding partnerships of two New World jays. Pages 138-161 in J. M. Black, ed. Partnerships in Birds: The Study of Monogamy. Oxford University Press, Oxford.	Iwaniuk, A. N. and J. E. Nelson 2003. Developmental differences are correlated with relative brain size in birds: a comparative analysis. Canadian Journal of Zoology 81:1913-1928.
Haematopus ostralegus	Eurasian Oystercatcher	51.6985	-5.2773	Stockholm Island, Wales, UK	0.08	0	0	0	2	0.08	550	3.9	NaN	65103604001	62103957000	0.0015483	0.416341	12.7009	0.438351	11	0.0693824	0.000111786	10.5632	0.196809	Harris, M. P., U. N. Safriel, M. L. Brooke and C. K. Britton 1987. The pair bond and divorce among Oystercatchers Haematopus ostralegus on Skokholm Island, Wales. Ibis 129:45-57.	del Hoyo, J., A. Elliott and J. Sargatal 1992. Handbook of the Birds of the World. Lynx Editions, Barcelona.	Jeschke, J. M. and H. Kokko 2008. Mortality and other determinants of bird divorce rate. Behavioral Ecology and Sociobiology 63:1-9.	Jeschke, J. M. and H. Kokko 2008. Mortality and other determinants of bird divorce rate. Behavioral Ecology and Sociobiology 63:1-9.	Jeschke, J. M. and H. Kokko 2008. Mortality and other determinants of bird divorce rate. Behavioral Ecology and Sociobiology 63:1-9.	Harris, M. P., U. N. Safriel, M. L. Brooke and C. K. Britton 1987. The pair bond and divorce among Oystercatchers Haematopus ostralegus on Skokholm Island, Wales. Ibis 129:45-57.	Mlikovsky, J. 1989. Brain Size in Birds: 2. Falconiformes through Gaviiformes. Vestrik Ceskoslovenska Spolecnosti Zoologicka 53:200-213.
Hirundo rustica	Barn Swallow	38.8833	-6.96466	Badajoz, Spain	0.26	0	1	0	2.5	0.67	18	0.55	NaN	63608571002	64308330000	0.00210134	0.549139	41.9283	0.391867	8	0.0606041	0.000211309	12.9109	0.461211	Kraajeveld, K. 2003. Degree of mutual ornamentation in birds is related to divorce rate. Proceedings of the Royal Society of London B 270:1785-1791.	Jeschke, J. M. and H. Kokko 2008. Mortality and other determinants of bird divorce rate. Behavioral Ecology and Sociobiology 63:1-9.	Jeschke, J. M. and H. Kokko 2008. Mortality and other determinants of bird divorce rate. Behavioral Ecology and Sociobiology 63:1-9.	Jeschke, J. M. and H. Kokko 2008. Mortality and other determinants of bird divorce rate. Behavioral Ecology and Sociobiology 63:1-9.	Jeschke, J. M. and H. Kokko 2008. Mortality and other determinants of bird divorce rate. Behavioral Ecology and Sociobiology 63:1-9.	Kraajeveld, K. 2003. Degree of mutual ornamentation in birds is related to divorce rate. Proceedings of the Royal Society of London B 270:1785-1791.	Mlikovsky, J. 1990. Brain Size in Birds: 4. Passeriformes, Acta Soc. Zool. Bohemoslov., 54:27-64.
Hydrobates pelagicus	European Storm-petrel	51.6985	-5.2773	Stockholm Isand, Wales, UK	0.23	0	0	1	1	0.17	NaN	NaN	NaN	65103604001	62103957000	0.0015483	0.416341	12.7009	0.438351	11	0.0693824	0.000111786	10.5632	0.196809	Scott, D. A. 1970. Breeding biology of the Storm Petrel. Oxford University Press, Oxford.	del Hoyo, J., A. Elliott and J. Sargatal 1992. Handbook of the Birds of the World. Lynx Editions, Barcelona.	del Hoyo, J., A. Elliott and J. Sargatal 1992. Handbook of the Birds of the World. Lynx Editions, Barcelona.	del Hoyo, J., A. Elliott and J. Sargatal 1992. Handbook of the Birds of the World. Lynx Editions, Barcelona.	del Hoyo, J., A. Elliott and J. Sargatal 1992. Handbook of the Birds of the World. Lynx Editions, Barcelona.	Oro, D., A. de Leon, E. Minguez and R. W. Furness 2005. Estimating predation on breeding European storm-petrels (Hydrobates pelagicus) by yellow-legged gulls (Larus michahellis). Journal of Zoology 265:421-429.	NaN
Hydroprogne caspia	Caspian Tern	45.7393	-85.6645	Michigan, USA	0.75	0	0	0	2	0.25	565	NaN	4.69	42572734002	42572734002	0.00131581	0.442204	107.276	0.403097	6	0.078037	0.00025877	13.7419	0.782441	Cuthbert, F. J. 1985. Mate retention in the caspian tern. The Condor 87:74-78.	del Hoyo, J., A. Elliott and J. Sargatal 1992. Handbook of the Birds of the World. Lynx Editions, Barcelona.	del Hoyo, J., A. Elliott and J. Sargatal 1992. Handbook of the Birds of the World. Lynx Editions, Barcelona.	del Hoyo, J., A. Elliott and J. Sargatal 1992. Handbook of the Birds of the World. Lynx Editions, Barcelona.	del Hoyo, J., A. Elliott and J. Sargatal 1992. Handbook of the Birds of the World. Lynx Editions, Barcelona.	Dubois, F. and F. Cezilly 2002. Breeding success and mate retention in birds: a meta-analysis. Behavioral Ecology and Sociobiology 52:357-634.	Iwaniuk AN, unpubl data
Larus delawarensis	Ring-billed Gull	45.4081	-83.8174	Rogers City, Michigan, USA	0.28	0	0	1	1	0.13	508.2	NaN	4.44	42572639000	42572639000	0.00122225	0.46372	100.76	0.398417	6	0.0726987	0.000290564	14.4657	0.728249	Southern, L. K. and W. E. Southern 1982. Mate fidelity in ring-billed gulls. Journal of Field Ornithology 53:170-171.	Jeschke, J. M. and H. Kokko 2008. Mortality and other determinants of bird divorce rate. Behavioral Ecology and Sociobiology 63:1-9.	Jeschke, J. M. and H. Kokko 2008. Mortality and other determinants of bird divorce rate. Behavioral Ecology and Sociobiology 63:1-9.	Jeschke, J. M. and H. Kokko 2008. Mortality and other determinants of bird divorce rate. Behavioral Ecology and Sociobiology 63:1-9.	Jeschke, J. M. and H. Kokko 2008. Mortality and other determinants of bird divorce rate. Behavioral Ecology and Sociobiology 63:1-9.	Ludwig, J. P. 1974. Recent changes in the ring-billed gull population and biology in the Laurentian Great Lakes. The Auk 91:575-594.	Iwaniuk, A. N. and J. E. Nelson 2003. Developmental differences are correlated with relative brain size in birds: a comparative analysis. Canadian Journal of Zoology 81:1913-1928.
Larus glaucescens	Glaucous-winged Gull	48.6347	-123.294	Mandarte Island, British Columbia, Canada	0.3	1	0	0	1	0.13	1408.9	NaN	7.62	40371799002	40371799002	0.00258034	0.61814	18.884	0.436955	5	0.0568916	0.000202561	9.52684	0.486714	Vermeer, K. 1963. The breeding ecology of the Glaucous-winged Gull (Larus glaucescens) on Mandarte Island, British Columbia. British Columbia Provential Museum 13:1-104.	Jeschke, J. M. and H. Kokko 2008. Mortality and other determinants of bird divorce rate. Behavioral Ecology and Sociobiology 63:1-9.	Jeschke, J. M. and H. Kokko 2008. Mortality and other determinants of bird divorce rate. Behavioral Ecology and Sociobiology 63:1-9.	Jeschke, J. M. and H. Kokko 2008. Mortality and other determinants of bird divorce rate. Behavioral Ecology and Sociobiology 63:1-9.	Jeschke, J. M. and H. Kokko 2008. Mortality and other determinants of bird divorce rate. Behavioral Ecology and Sociobiology 63:1-9.	Vermeer, K. 1963. The breeding ecology of the Glaucous-winged Gull (Larus glaucescens) on Mandarte Island, British Columbia. British Columbia Provential Museum 13:1-104.	Iwaniuk, A. N. and J. E. Nelson 2003. Developmental differences are correlated with relative brain size in birds: a comparative analysis. Canadian Journal of Zoology 81:1913-1928.
Locustella pleskei	Pleske's Grasshopper-warbler	35.3338	133.829	Okitsu-jima, Fukuoka, Japan	0.8	0	0	0	1	0.43	NaN	NaN	NaN	21047744000	21047756001	0.00736321	0.394353	77.4401	0.51118	9	0.157496	0.000733888	17.4525	0.251231	Ens, B., S. Choudhury and J. M. Black 1996. Mate fidelity and divorce in monogamous birds. Pages 344-395 in J. M. Black, ed. Partnerships in Birds: The Study of Monogamy. Oxford University Press, Oxford.	del Hoyo, J., A. Elliott and J. Sargatal 1992. Handbook of the Birds of the World. Lynx Editions, Barcelona.	del Hoyo, J., A. Elliott and J. Sargatal 1992. Handbook of the Birds of the World. Lynx Editions, Barcelona.	del Hoyo, J., A. Elliott and J. Sargatal 1992. Handbook of the Birds of the World. Lynx Editions, Barcelona.	del Hoyo, J., A. Elliott and J. Sargatal 1992. Handbook of the Birds of the World. Lynx Editions, Barcelona.	Ens, B., S. Choudhury and J. M. Black 1996. Mate fidelity and divorce in monogamous birds. Pages 344-395 in J. M. Black, ed. Partnerships in Birds: The Study of Monogamy. Oxford University Press, Oxford.	NaN
Merops apiaster	European Bee-eater	43.5667	4.56667	Mas des Sarcelles, Camargue, France	0.19	1	0	1	4	0.5	55	0.89	NaN	61507645000	61507645000	0.00301214	0.487729	41.5505	0.437961	10	0.0665964	0.000265261	13.9843	0.216136	Lessells, C. M. and J. R. Krebs 1989. Age and breeding performance of European bee-eaters. The Auk 106:375-382.	Jeschke, J. M. and H. Kokko 2008. Mortality and other determinants of bird divorce rate. Behavioral Ecology and Sociobiology 63:1-9.	Jeschke, J. M. and H. Kokko 2008. Mortality and other determinants of bird divorce rate. Behavioral Ecology and Sociobiology 63:1-9.	del Hoyo, J., A. Elliott and J. Sargatal 1992. Handbook of the Birds of the World. Lynx Editions, Barcelona.	Jeschke, J. M. and H. Kokko 2008. Mortality and other determinants of bird divorce rate. Behavioral Ecology and Sociobiology 63:1-9.	Ens, B., S. Choudhury and J. M. Black 1996. Mate fidelity and divorce in monogamous birds. Pages 344-395 in J. M. Black, ed. Partnerships in Birds: The Study of Monogamy. Oxford University Press, Oxford.	Mlikovsky, J. 1989. Brain Size in Birds: 3. Columbiformes Through Piciformes, Vest. Cs. Spolec. Zool., 53: 252-415
Micropalama himantopus	Stilt Sandpiper	58.7694	-94.1653	Churchill, Manitoba, Canada	0	0	0	0	0	0.28	57.3	NaN	0.92	40371913000	40371913000	0.000644531	0.554977	216.165	0.402689	4	0.0529828	0.00025249	8.79191	1.12907	Jehl, J. 1973. Breeding biology and systematic relationships of the stilt sandpiper. Wilson Bulletin 8:115-147.	del Hoyo, J., A. Elliott and J. Sargatal 1992. Handbook of the Birds of the World. Lynx Editions, Barcelona.	del Hoyo, J., A. Elliott and J. Sargatal 1992. Handbook of the Birds of the World. Lynx Editions, Barcelona.	del Hoyo, J., A. Elliott and J. Sargatal 1992. Handbook of the Birds of the World. Lynx Editions, Barcelona.	del Hoyo, J., A. Elliott and J. Sargatal 1992. Handbook of the Birds of the World. Lynx Editions, Barcelona.	Jehl, J. 1973. Breeding biology and systematic relationships of the stilt sandpiper. Wilson Bulletin 8:115-147.	Iwaniuk, A. N. and J. E. Nelson 2003. Developmental differences are correlated with relative brain size in birds: a comparative analysis. Canadian Journal of Zoology 81:1913-1928.
Oceanodroma leucorhoa	Leach's Storm Petrel	43.8475	-68.8948	Matinicus Island, Maine, USA	0.05	0	0	1	1	0.21	40	0.8	NaN	42572608001	42572608001	0.00321304	0.311903	84.2555	0.430344	6	0.0936165	0.000552351	15.0507	0.630681	Morse, D. H. and C. W. Buchheister 1979. Age and survival of breeding Leach’s storm-petrels in Maine. Bird-Banding 50:145-158.	del Hoyo, J., A. Elliott and J. Sargatal 1992. Handbook of the Birds of the World. Lynx Editions, Barcelona.	del Hoyo, J., A. Elliott and J. Sargatal 1992. Handbook of the Birds of the World. Lynx Editions, Barcelona.	del Hoyo, J., A. Elliott and J. Sargatal 1992. Handbook of the Birds of the World. Lynx Editions, Barcelona.	del Hoyo, J., A. Elliott and J. Sargatal 1992. Handbook of the Birds of the World. Lynx Editions, Barcelona.	Morse, D. H. and C. W. Buchheister 1979. Age and survival of breeding Leach’s storm-petrels in Maine. Bird-Banding 50:145-158.	Mlikovsky, J. 1989. Brain Size in Birds: 1. Tinamiformes Through Ciconiformes. Vestrik Ceskoslovenska Spolecnosti Zoologicka 53:33-47.
Oenanthe leucura	Black Wheatear	37.3	-3.13333	Hoya de Guadix, Southern Spain	0.15	1	1	0	0	0.51	NaN	NaN	NaN	64308419000	64308419000	0.00176521	0.657838	47.7292	0.433464	8	0.0546685	0.000279242	11.3375	0.450028	Ens, B., S. Choudhury and J. M. Black 1996. Mate fidelity and divorce in monogamous birds. Pages 344-395 in J. M. Black, ed. Partnerships in Birds: The Study of Monogamy. Oxford University Press, Oxford.	Jeschke, J. M. and H. Kokko 2008. Mortality and other determinants of bird divorce rate. Behavioral Ecology and Sociobiology 63:1-9.	Jeschke, J. M. and H. Kokko 2008. Mortality and other determinants of bird divorce rate. Behavioral Ecology and Sociobiology 63:1-9.	Jeschke, J. M. and H. Kokko 2008. Mortality and other determinants of bird divorce rate. Behavioral Ecology and Sociobiology 63:1-9.	Jeschke, J. M. and H. Kokko 2008. Mortality and other determinants of bird divorce rate. Behavioral Ecology and Sociobiology 63:1-9.	Ens, B., S. Choudhury and J. M. Black 1996. Mate fidelity and divorce in monogamous birds. Pages 344-395 in J. M. Black, ed. Partnerships in Birds: The Study of Monogamy. Oxford University Press, Oxford.	NaN
Pachycephala rufiventris	Rufous whistler	-30.5804	151.724	Armidale, New South Wales, Australia	0.04	0	1	0	2	0.16	21.4	NaN	1.03	50194773000	50194773000	0.00236195	0.413564	27.855	0.417442	12	0.0656312	0.000231459	13.7992	0.311843	Bridges, L. 1994. Territory and mate fidelity in a migratory population of the Rufous Whistler Pachycephala rufiventris. Emu 94:156-165.	del Hoyo, J., A. Elliott and J. Sargatal 1992. Handbook of the Birds of the World. Lynx Editions, Barcelona.	Jeschke, J. M. and H. Kokko 2008. Mortality and other determinants of bird divorce rate. Behavioral Ecology and Sociobiology 63:1-9.	del Hoyo, J., A. Elliott and J. Sargatal 1992. Handbook of the Birds of the World. Lynx Editions, Barcelona.	del Hoyo, J., A. Elliott and J. Sargatal 1992. Handbook of the Birds of the World. Lynx Editions, Barcelona.	Bridges, L. 1994. Territory and mate fidelity in a migratory population of the Rufous Whistler Pachycephala rufiventris. Emu 94:156-165.	Iwaniuk, A. N. and J. E. Nelson 2003. Developmental differences are correlated with relative brain size in birds: a comparative analysis. Canadian Journal of Zoology 81:1913-1928.
Parus atricapillus	Black-capped Chickadee	42.26; 49.27	-72.57; -84.75	Multiple localities: South Hadley, Massachusetts, USA; Chaffey’s Lock, Ontario, Canada	0.2	1	0	0	2	0.49	12	NaN	0.76	42574491000; 40371832001	42574491000; 42574491000	0.00162111	0.42911	95.2625	0.49889	7	0.0767115	0.000386178	16.054	0.648849	Ramsay, S. M., K. A. Otter, D. J. Mennill, L. M. Ratcliffe and P. T. Boag 2000. Divorce and extrapair mating in female black-capped chickadees (Parus atricapillus): separate strategies with a common target. Behavioral Ecology and Sociobiology 49:18-23; Smith, S.M. 1991. The black-capped chickadee. Cornell University Press, Ithaca.	del Hoyo, J., A. Elliott and J. Sargatal 1992. Handbook of the Birds of the World. Lynx Editions, Barcelona.	del Hoyo, J., A. Elliott and J. Sargatal 1992. Handbook of the Birds of the World. Lynx Editions, Barcelona.	del Hoyo, J., A. Elliott and J. Sargatal 1992. Handbook of the Birds of the World. Lynx Editions, Barcelona.	del Hoyo, J., A. Elliott and J. Sargatal 1992. Handbook of the Birds of the World. Lynx Editions, Barcelona.	Ramsay, S. M., K. A. Otter, D. J. Mennill, L. M. Ratcliffe and P. T. Boag 2000. Divorce and extrapair mating in female black-capped chickadees (Parus atricapillus): separate strategies with a common target. Behavioral Ecology and Sociobiology 49:18-23; Smith, S.M. 1991. The black-capped chickadee. Cornell University Press, Ithaca.	Iwaniuk, A. N. and J. E. Nelson 2003. Developmental differences are correlated with relative brain size in birds: a comparative analysis. Canadian Journal of Zoology 81:1913-1928.
Parus caeruleus	Blue tit	51.22; 42.02	4.42; 9.05	Multiple localities: Antwerp, Belgium; Corsica, France	0.54	1	1	0	3	0.53	10	0.67	NaN	60606447000; 61507761000	60606447000; 61507761000	0.00182005	0.448263	32.8814	0.417261	8.5	0.0672811	0.000199821	12.8517	0.330432	Blondel, J., P. Perret and M. J. Galan 2000. High divorce rates in Corsican blue tits: how to choose a better option in a harsh environment. Oikos 89:451-460; Kempenaers, B., F. Adriaensen and A. A. Dhondt. 1998. Inbreeding and divorce in blue and great tits. Animal Behaviour 56:737-740	del Hoyo, J., A. Elliott and J. Sargatal 1992. Handbook of the Birds of the World. Lynx Editions, Barcelona.	Jeschke, J. M. and H. Kokko 2008. Mortality and other determinants of bird divorce rate. Behavioral Ecology and Sociobiology 63:1-9.	del Hoyo, J., A. Elliott and J. Sargatal 1992. Handbook of the Birds of the World. Lynx Editions, Barcelona.	del Hoyo, J., A. Elliott and J. Sargatal 1992. Handbook of the Birds of the World. Lynx Editions, Barcelona.	Kempenaers, B., F. Adriaensen and A. A. Dhondt 1998. Inbreeding and divorce in blue and great tits. Animal Behavior 56:737-740.	Mlikovsky, J. 1989. Brain Size in Birds: 2. Falconiformes through Gaviiformes. Vestrik Ceskoslovenska Spolecnosti Zoologicka 53:200-213.
Parus major	Great Tit	51.22; 51.05	4.42; 3.72	Multiple localities: Antwerp, Belgium; Ghent, Belgium	0.25	0	1	0	3	0.49	16	0.86	NaN	60606447000; 60606408001	60606447000; 60606408001	0.00114891	0.369243	36.4263	0.379272	4	0.0677145	0.000139538	13.0864	0.458008	Dhondt, A. A., F. Adriaensen and W. Plompen 1996. Between- and within-population variation in mating fidelity in the great tit. Pages 235-248 in J. M. Black, ed. Partnerships in Birds: The Study of Monogamy. Oxford University Press, Oxford.	Jeschke, J. M. and H. Kokko 2008. Mortality and other determinants of bird divorce rate. Behavioral Ecology and Sociobiology 63:1-9.	Jeschke, J. M. and H. Kokko 2008. Mortality and other determinants of bird divorce rate. Behavioral Ecology and Sociobiology 63:1-9.	del Hoyo, J., A. Elliott and J. Sargatal 1992. Handbook of the Birds of the World. Lynx Editions, Barcelona.	del Hoyo, J., A. Elliott and J. Sargatal 1992. Handbook of the Birds of the World. Lynx Editions, Barcelona.	Dhondt, A. A., F. Adriaensen and W. Plompen 1996. Between- and within-population variation in mating fidelity in the great tit. Pages 235-248 in J. M. Black, ed. Partnerships in Birds: The Study of Monogamy. Oxford University Press, Oxford.	Mlikovsky, J. 1989. Brain Size in Birds: 2. Falconiformes through Gaviiformes. Vestrik Ceskoslovenska Spolecnosti Zoologicka 53:200-213.
Parus montanus	Willow Tit	65	25.5	Oulu, Finland	0.12	1	0	0	0.5	0.362	13	0.79	NaN	61402875000	61402875000	0.000591068	0.680388	100.916	0.382371	7	0.0437609	9.54992e-05	8.7568	2.22533	Orell, M., S. Rytkonen and K. Koivula 1994. Causes of divorce in the monogamous willow tit, Parus montanus, and consequences for reproductive success. Animal Behaviour 48:1143-1154.	Jeschke, J. M. and H. Kokko 2008. Mortality and other determinants of bird divorce rate. Behavioral Ecology and Sociobiology 63:1-9.	Jeschke, J. M. and H. Kokko 2008. Mortality and other determinants of bird divorce rate. Behavioral Ecology and Sociobiology 63:1-9.	Jeschke, J. M. and H. Kokko 2008. Mortality and other determinants of bird divorce rate. Behavioral Ecology and Sociobiology 63:1-9.	Jeschke, J. M. and H. Kokko 2008. Mortality and other determinants of bird divorce rate. Behavioral Ecology and Sociobiology 63:1-9.	Kraajeveld, K. 2003. Degree of mutual ornamentation in birds is related to divorce rate. Proceedings of the Royal Society of London B 270:1785-1791.	Mlikovsky, J. 1989. Brain Size in Birds: 2. Falconiformes through Gaviiformes. Vestrik Ceskoslovenska Spolecnosti Zoologicka 53:200-213.
Petroica multicolor	Scarlet robin	-36.7829	149.447	Southern Tablelands, New South Wales, Australia	0.15	1	1	0	2	0.23	9.6	NaN	0.52	50194928002	50194928000	0.00469486	0.532348	23.3588	0.442496	10	0.0661651	0.000456927	12.7154	0.220625	Robinson, D. 1989. The social organization of the scarlet robin Petroica multicolor and flame robin P. phoenicea in southeastern Australia: a comparison between sedentary and migratory flycatchers. Ibis 132:78-94.	del Hoyo, J., A. Elliott and J. Sargatal 1992. Handbook of the Birds of the World. Lynx Editions, Barcelona.	Jeschke, J. M. and H. Kokko 2008. Mortality and other determinants of bird divorce rate. Behavioral Ecology and Sociobiology 63:1-9.	del Hoyo, J., A. Elliott and J. Sargatal 1992. Handbook of the Birds of the World. Lynx Editions, Barcelona.	del Hoyo, J., A. Elliott and J. Sargatal 1992. Handbook of the Birds of the World. Lynx Editions, Barcelona.	Robinson, D. 1989. The social organization of the scarlet robin Petroica multicolor and flame robin P. phoenicea in southeastern Australia: a comparison between sedentary and migratory flycatchers. Ibis 132:78-94.	Iwaniuk, A. N. and J. E. Nelson 2003. Developmental differences are correlated with relative brain size in birds: a comparative analysis. Canadian Journal of Zoology 81:1913-1928.
Phaethon lepturus	White-tailed Tropicbird	-4.30597	55.6813	Cousin Island, Seychelles	0.08	0	0	1	5	0.19	NaN	NaN	NaN	13863980000	13863980000	0.0228884	0.332455	0.578162	0.399227	12	0.191995	0.00131894	26.7978	0.143725	Phillips, N. J. 1987. The breeding biology of white-tailed tropicbirds Phaeton lepturus at Cousin Island, Seychelles. Ibis 129:197-207.	del Hoyo, J., A. Elliott and J. Sargatal. 1992. Handbook of the Birds of the World. Lynx Editions, Barcelona.	del Hoyo, J., A. Elliott and J. Sargatal 1992. Handbook of the Birds of the World. Lynx Editions, Barcelona.	del Hoyo, J., A. Elliott and J. Sargatal 1992. Handbook of the Birds of the World. Lynx Editions, Barcelona.	del Hoyo, J., A. Elliott and J. Sargatal 1992. Handbook of the Birds of the World. Lynx Editions, Barcelona.	Catry, P., J. A. Ramos, D. Monticelli, J. J. T. Bowler and C. M. 2009. Demography and conservation of the white-tailed tropicbird Phaethon lepturus on Aride Island, Western Indian Ocean. Journal of Ornithology 150:661-669.	NaN
Phalacrocorax aristotelis	European Shag	56.1877	-2.55385	Isle of May, Scotland	0.361	0	0	1	3	0.11	NaN	NaN	NaN	65103171000	65103160001	0.000988062	0.341978	20.9495	0.38088	12	0.0552846	9.28401e-05	8.37161	0.326461	Aebischer, N. J., G. R. Potts and J. C. Coulson 1995. Site and mate fidelity of shags Phalacrocorax aristotelis at two British colonies. Ibis 137:19-28.	Jeschke, J. M. and H. Kokko 2008. Mortality and other determinants of bird divorce rate. Behavioral Ecology and Sociobiology 63:1-9.	Jeschke, J. M. and H. Kokko 2008. Mortality and other determinants of bird divorce rate. Behavioral Ecology and Sociobiology 63:1-9.	Jeschke, J. M. and H. Kokko 2008. Mortality and other determinants of bird divorce rate. Behavioral Ecology and Sociobiology 63:1-9.	Jeschke, J. M. and H. Kokko 2008. Mortality and other determinants of bird divorce rate. Behavioral Ecology and Sociobiology 63:1-9.	Aebischer, N. J., G. R. Potts and J. C. Coulson 1995. Site and mate fidelity of shags Phalacrocorax aristotelis at two British colonies. Ibis 137:19-28.	NaN
Phalacrocorax penicillatus	Brandt's Cormorant	37.6984	-123.003	Southeast Farallon Island, California, USA	0.63	0	0	1	3	0.26	NaN	NaN	NaN	42574506005	42574506002	0.00418219	0.70783	5.58495	0.345699	6	0.081798	0.000718781	12.5088	0.56793	Boekelheide, R. J. and D. G. Ainley 1989. Age, resource availability, and breeding effort in Brandt's Cormorant. The Auk 106:389-401.	Jeschke, J. M. and H. Kokko 2008. Mortality and other determinants of bird divorce rate. Behavioral Ecology and Sociobiology 63:1-9.	Jeschke, J. M. and H. Kokko 2008. Mortality and other determinants of bird divorce rate. Behavioral Ecology and Sociobiology 63:1-9.	Jeschke, J. M. and H. Kokko 2008. Mortality and other determinants of bird divorce rate. Behavioral Ecology and Sociobiology 63:1-9.	Jeschke, J. M. and H. Kokko 2008. Mortality and other determinants of bird divorce rate. Behavioral Ecology and Sociobiology 63:1-9.	Nur, N. and W. J. Sydeman 1999. Survival, breeding probability and reproductive success in relation to population dynamics of Brnadt's cormorants Phalacrocorax penicillatus. Bird Study Supple 46:92-103.	NaN
Phoebastria immutabilis	Laysan Albatross	28.2128	-177.374	Midway Islands, Pacific Ocean	0.02	0	0	1	0	0.06	NaN	NaN	NaN	42591162002	42591066000	0.00440518	0.403405	9.27188	0.405579	11	0.0898378	0.000434651	22.2569	0.240123	Rice, D. W. and K. W. Kenyon 1962. Breeding cycles and behavior of Laysan and black-footed albatrosses. The Auk 79:517-567.	del Hoyo, J., A. Elliott and J. Sargatal 1992. Handbook of the Birds of the World. Lynx Editions, Barcelona.	del Hoyo, J., A. Elliott and J. Sargatal 1992. Handbook of the Birds of the World. Lynx Editions, Barcelona.	del Hoyo, J., A. Elliott and J. Sargatal 1992. Handbook of the Birds of the World. Lynx Editions, Barcelona.	del Hoyo, J., A. Elliott and J. Sargatal 1992. Handbook of the Birds of the World. Lynx Editions, Barcelona.	Fisher, H. I. 1975. Mortality and survival in the Laysan Albatross, Diomedea immutabilis. Pacific Science 29:279-300.	NaN
Phoebastria irrorata	Waved Albatross	-1.4617	-89.7432	Isla Española, Galápagos Islands, Pacific Ocean	0	0	0	1	2	0.05	NaN	NaN	NaN	30684008000	30684008000	0.00446217	0.800534	3.49869	0.359357	3	0.0878027	0.00861496	26.0321	0.236171	Harris, M. P. 1973. The biology of the waved albatross Diomedea irrorata of Hood Island, Galápagos. Ibis 115:483-510.	del Hoyo, J., A. Elliott and J. Sargatal 1992. Handbook of the Birds of the World. Lynx Editions, Barcelona.	del Hoyo, J., A. Elliott and J. Sargatal 1992. Handbook of the Birds of the World. Lynx Editions, Barcelona.	del Hoyo, J., A. Elliott and J. Sargatal 1992. Handbook of the Birds of the World. Lynx Editions, Barcelona.	del Hoyo, J., A. Elliott and J. Sargatal 1992. Handbook of the Birds of the World. Lynx Editions, Barcelona.	Harris, M. P. 1973. The biology of the waved albatross Diomedea irrorata of Hood Island, Galápagos. Ibis 115:483-510.	NaN
Phoenicopterus ruber	Greater Flamingo	43.433	4.63898	Etang du Fangassier, Camargue, France	0.99	0	0	1	6	0.07	3000	10.7	NaN	61507648000	61507648000	0.00144424	0.471047	40.4777	0.525839	7	0.0528926	0.000217715	12.4802	0.255324	Cezilly, F. and A. R. Johnsen 1995. Re-mating between and within breeding seasons in the greater flamingo Phoenicopterus ruber roseus. Ibis 137:43-546.	Jeschke, J. M. and H. Kokko 2008. Mortality and other determinants of bird divorce rate. Behavioral Ecology and Sociobiology 63:1-9.	Jeschke, J. M. and H. Kokko 2008. Mortality and other determinants of bird divorce rate. Behavioral Ecology and Sociobiology 63:1-9.	Jeschke, J. M. and H. Kokko 2008. Mortality and other determinants of bird divorce rate. Behavioral Ecology and Sociobiology 63:1-9.	Jeschke, J. M. and H. Kokko 2008. Mortality and other determinants of bird divorce rate. Behavioral Ecology and Sociobiology 63:1-9.	Kraajeveld, K. 2003. Degree of mutual ornamentation in birds is related to divorce rate. Proceedings of the Royal Society of London B 270:1785-1791.	Mlikovsky, J. 1989. Brain Size in Birds: 1. Tinamiformes Through Ciconiformes. Vestrik Ceskoslovenska Spolecnosti Zoologicka 53:33-47.
Phoeniculus purpureus	Green Wood-hoopoe	-33.1238	27.7007	Kidds Beach, Cape Providence, South Africa	0.01	0	0	0	4	0.13	Nan	NaN	NaN	14168858000	14168858000	0.00397957	0.512139	6.30359	0.439142	12	0.0697595	0.000257717	18.3007	0.174758	Ens, B., S. Choudhury and J. M. Black 1996. Mate fidelity and divorce in monogamous birds. Pages 344-395 in J. M. Black, ed. Partnerships in Birds: The Study of Monogamy. Oxford University Press, Oxford.	Jeschke, J. M. and H. Kokko 2008. Mortality and other determinants of bird divorce rate. Behavioral Ecology and Sociobiology 63:1-9.	del Hoyo, J., A. Elliott and J. Sargatal 1992. Handbook of the Birds of the World. Lynx Editions, Barcelona.	del Hoyo, J., A. Elliott and J. Sargatal 1992. Handbook of the Birds of the World. Lynx Editions, Barcelona.	Jeschke, J. M. and H. Kokko 2008. Mortality and other determinants of bird divorce rate. Behavioral Ecology and Sociobiology 63:1-9.	Ens, B., S. Choudhury and J. M. Black 1996. Mate fidelity and divorce in monogamous birds. Pages 344-395 in J. M. Black, ed. Partnerships in Birds: The Study of Monogamy. Oxford University Press, Oxford.	Iwaniuk AN, unpubl data
Picoides borealis	Red-cockaded Woodpecker	35.0892	-79.374	Sandhills, North Carolina, USA	0.05	1	1	0	1	0.29	47.9	NaN	1.66	42572303002	42572303002	0.00349871	0.4495	63.7889	0.451924	11	0.0996593	0.000304282	17.2255	0.374229	Cezilly, F. and R. G. Nager 1995. Comparative evidence for a positive association between divorce and extra-pair paternity in birds. Proceedings of the Royal Society of London B 262:7-12.	Jeschke, J. M. and H. Kokko 2008. Mortality and other determinants of bird divorce rate. Behavioral Ecology and Sociobiology 63:1-9.	Jeschke, J. M. and H. Kokko 2008. Mortality and other determinants of bird divorce rate. Behavioral Ecology and Sociobiology 63:1-9.	del Hoyo, J., A. Elliott and J. Sargatal 1992. Handbook of the Birds of the World. Lynx Editions, Barcelona.	Jeschke, J. M. and H. Kokko 2008. Mortality and other determinants of bird divorce rate. Behavioral Ecology and Sociobiology 63:1-9.	Walters, J. R., P. D. Doerr and J. H. Carter 1998. The cooperative breeding system of the red-cockaded wood-pecker. Ethology 78:275-305.	Iwaniuk, A. N. and J. E. Nelson 2003. Developmental differences are correlated with relative brain size in birds: a comparative analysis. Canadian Journal of Zoology 81:1913-1928.
Podiceps grisegena	Red-necked Grebe	45.8656	-95.1492	Lake Osakis, Minnesota, USA	0.32	0	0	0	4	0.2	NaN	NaN	NaN	42572655002	42572655002	0.00208498	0.540074	163.444	0.427441	7	0.074898	0.000345378	14.5854	0.731462	Kraajeveld, K. 2003. Degree of mutual ornamentation in birds is related to divorce rate. Proceedings of the Royal Society of London B 270:1785-1791.	del Hoyo, J., A. Elliott and J. Sargatal 1992. Handbook of the Birds of the World. Lynx Editions, Barcelona.	del Hoyo, J., A. Elliott and J. Sargatal 1992. Handbook of the Birds of the World. Lynx Editions, Barcelona.	del Hoyo, J., A. Elliott and J. Sargatal 1992. Handbook of the Birds of the World. Lynx Editions, Barcelona.	del Hoyo, J., A. Elliott and J. Sargatal 1992. Handbook of the Birds of the World. Lynx Editions, Barcelona.	Stout, B. E. and G. L. Nuechterlein. 1999. Red-necked grebe (Podiceps grisegena). In The Birds of North America Online, A. Poole, ed. Cornell Lab of Ornithology, Ithaca, doi:10.2173/bna.465.	NaN
Procellaria parkinsoni	Parkinson's Petrel	-42.7147	172.573	New Zealand	0.12	0	0	0	0	0.06	NaN	NaN	NaN	50793780002	50793780000	0.00121261	0.497818	16.5074	0.413442	11	0.0486612	0.000123252	11.9969	0.198013	Bried, J., D. Pontier and P. Jouventin 2003. Mate fidelity in monogamous birds: a re-examination of the Procellariiformes. Animal Behaviour 65:235-246.	del Hoyo, J., A. Elliott and J. Sargatal 1992. Handbook of the Birds of the World. Lynx Editions, Barcelona.	del Hoyo, J., A. Elliott and J. Sargatal 1992. Handbook of the Birds of the World. Lynx Editions, Barcelona.	del Hoyo, J., A. Elliott and J. Sargatal 1992. Handbook of the Birds of the World. Lynx Editions, Barcelona.	del Hoyo, J., A. Elliott and J. Sargatal 1992. Handbook of the Birds of the World. Lynx Editions, Barcelona.	Imber, M. J. 1987. Breeding ecology and conservation of the Black Petrel (Procellaria parkinsoni). Notornis 34:19-34.	NaN
Ptychoramphus aleuticus	Cassin's aucklet	37.6984	-123.003	Southeast Farallon Island, California, USA	0.07	0	0	1	0	0.25	NaN	NaN	NaN	42574506005	42574506002	0.00418219	0.70783	5.58495	0.345699	6	0.081798	0.000718781	12.5088	0.56793	Sydeman, W. J., P. Pyle, S. D. Emslie and E. B. McLaren 1996. Causes and consequences of long-term partnerships in Cassin's auklets. Pages 211-222 in J. M. Black, ed. Partnerships in Birds: The Study of Monogamy. Oxford University Press, Oxford.	del Hoyo, J., A. Elliott and J. Sargatal 1992. Handbook of the Birds of the World. Lynx Editions, Barcelona.	Jeschke, J. M. and H. Kokko 2008. Mortality and other determinants of bird divorce rate. Behavioral Ecology and Sociobiology 63:1-9.	Jeschke, J. M. and H. Kokko 2008. Mortality and other determinants of bird divorce rate. Behavioral Ecology and Sociobiology 63:1-9.	Jeschke, J. M. and H. Kokko 2008. Mortality and other determinants of bird divorce rate. Behavioral Ecology and Sociobiology 63:1-9.	Dubois, F. and F. Cezilly 2002. Breeding success and mate retention in birds: a meta-analysis. Behavioral Ecology and Sociobiology 52:357-634.	NaN
Puffinus puffinus	Manx Shearwater	51.6985	-5.2773	Stockholm Isand, Wales, UK	0.1	0	0	0	0	0.1	NaN	NaN	NaN	65103604001	62103957000	0.0015483	0.416341	12.7009	0.438351	11	0.0693824	0.000111786	10.5632	0.196809	Bried, J., D. Pontier and P. Jouventin 2003. Mate fidelity in monogamous birds: a re-examination of the Procellariiformes. Animal Behaviour 65:235-246.	Jeschke, J. M. and H. Kokko 2008. Mortality and other determinants of bird divorce rate. Behavioral Ecology and Sociobiology 63:1-9.	Jeschke, J. M. and H. Kokko 2008. Mortality and other determinants of bird divorce rate. Behavioral Ecology and Sociobiology 63:1-9.	Jeschke, J. M. and H. Kokko 2008. Mortality and other determinants of bird divorce rate. Behavioral Ecology and Sociobiology 63:1-9.	Jeschke, J. M. and H. Kokko 2008. Mortality and other determinants of bird divorce rate. Behavioral Ecology and Sociobiology 63:1-9.	Brooke, M. L. 1978. Some factors affecting the laying date, incubation and breeding success of the Manx Shearwater, Puffinus puffinus. Journal of Animal Ecology 47:477-495.	NaN
Puffinus tenuirostris	Short-tailed Shearwater	-38.5482	146.25	Bass Strait, Australia	0.18	0	0	1	0	0.09	600	5.4	NaN	50195884000	50195884000	0.00396717	0.441402	14.7178	0.459912	12	0.116687	0.000390692	11.7922	0.161271	Bradley, J. S., R. D. Wooler, I. J. Skira and D. L. Serventy 1990. The influence of mate retention and divorce upon reproductive success in short-tailed shearwaters Puffinus tenuirostris. Journal of Animal Ecology 59:487-496.	Jeschke, J. M. and H. Kokko 2008. Mortality and other determinants of bird divorce rate. Behavioral Ecology and Sociobiology 63:1-9.	Jeschke, J. M. and H. Kokko 2008. Mortality and other determinants of bird divorce rate. Behavioral Ecology and Sociobiology 63:1-9.	Jeschke, J. M. and H. Kokko 2008. Mortality and other determinants of bird divorce rate. Behavioral Ecology and Sociobiology 63:1-9.	Jeschke, J. M. and H. Kokko 2008. Mortality and other determinants of bird divorce rate. Behavioral Ecology and Sociobiology 63:1-9.	Cezilly, F. and R. G. Nager 1995. Comparative evidence for a positive association between divorce and extra-pair paternity in birds. Proceedings of the Royal Society of London B 262:7-12.	Mlikovsky, J. 1989. Brain Size in Birds: 1. Tinamiformes Through Ciconiformes. Vestrik Ceskoslovenska Spolecnosti Zoologicka 53:33-47.
Pygoscelis papua	Gentoo penguin	-54.25	-36.75	Bird Island, South Georgia, USA	0.19	0	0	0	2	0.47	6200	18.5	NaN	31788903000	31788903000	0.00394447	0.282721	7.48026	0.362776	0	NaN	NaN	NaN	NaN	Kraajeveld, K. 2003. Degree of mutual ornamentation in birds is related to divorce rate. Proceedings of the Royal Society of London B 270:1785-1791.	Jeschke, J. M. and H. Kokko 2008. Mortality and other determinants of bird divorce rate. Behavioral Ecology and Sociobiology 63:1-9.	Jeschke, J. M. and H. Kokko 2008. Mortality and other determinants of bird divorce rate. Behavioral Ecology and Sociobiology 63:1-9.	Jeschke, J. M. and H. Kokko 2008. Mortality and other determinants of bird divorce rate. Behavioral Ecology and Sociobiology 63:1-9.	Jeschke, J. M. and H. Kokko 2008. Mortality and other determinants of bird divorce rate. Behavioral Ecology and Sociobiology 63:1-9.	Williams, T. D. and S. Rodwell 1992. Annual variation in return rate, mate and nest-site fidelity in breeding gentoo and macaroni Penguins. The Condor 94:636-645.	Mlikovsky, J. 1989. Brain Size in Birds: 1. Tinamiformes Through Ciconiformes. Vestrik Ceskoslovenska Spolecnosti Zoologicka 53:33-47.
Recurvirostra americana	American avocet	40.1874	-120.25	Honey Lake Valley, California, USA	0.55	0	0	1	2	0.46	340	2	NaN	42572489003	42572489003	0.00195423	0.704377	62.4199	0.386588	2	0.026219	0.000511856	9.3526	1.8773	Robinson, J. A. and L. W. Oring 1997. Natal and breeding dispersal in Americal avocets. The Auk 114:416-430.	del Hoyo, J., A. Elliott and J. Sargatal 1992. Handbook of the Birds of the World. Lynx Editions, Barcelona.	del Hoyo, J., A. Elliott and J. Sargatal 1992. Handbook of the Birds of the World. Lynx Editions, Barcelona.	del Hoyo, J., A. Elliott and J. Sargatal 1992. Handbook of the Birds of the World. Lynx Editions, Barcelona.	del Hoyo, J., A. Elliott and J. Sargatal 1992. Handbook of the Birds of the World. Lynx Editions, Barcelona.	Robinson, J. A. and L. W. Oring 1997. Natal and breeding dispersal in Americal avocets. The Auk 114:416-430.	Mlikovsky, J. 1989. Brain Size in Birds: 2. Falconiformes through Gaviiformes. Vestrik Ceskoslovenska Spolecnosti Zoologicka 53:200-213.
Rissa tridactyla	Black-legged Kittiwake	54.9607	-1.51983	North Shields, Tyne, UK	0.28	0	0	1	1	0.2	410	3.8	NaN	65103242002	65103242001	0.00101915	0.436647	21.7307	0.386938	7	0.0558921	0.000146882	11.434	0.358803	Fairweather, J. A. and J. C. Coulson 1995. Mate retention in the kittiwake, Rissa tridactyla, and the significance of nest site tenacity. Animal Behaviour 50:455-464.	del Hoyo, J., A. Elliott and J. Sargatal 1992. Handbook of the Birds of the World. Lynx Editions, Barcelona.	Jeschke, J. M. and H. Kokko 2008. Mortality and other determinants of bird divorce rate. Behavioral Ecology and Sociobiology 63:1-9.	Jeschke, J. M. and H. Kokko 2008. Mortality and other determinants of bird divorce rate. Behavioral Ecology and Sociobiology 63:1-9.	Jeschke, J. M. and H. Kokko 2008. Mortality and other determinants of bird divorce rate. Behavioral Ecology and Sociobiology 63:1-9.	Dubois, F. and F. Cezilly 2002. Breeding success and mate retention in birds: a meta-analysis. Behavioral Ecology and Sociobiology 52:357-634.	Mlikovsky, J. 1989. Brain Size in Birds: 2. Falconiformes through Gaviiformes. Vestrik Ceskoslovenska Spolecnosti Zoologicka 53:200-213.
Spheniscus demersus	African Penguins	24.2667	154	Marcus Island, Japan	0.14	0	0	1	1.5	0.31	2800	13.8	NaN	21047991000	21047991000	0.00555448	0.480513	6.7906	0.448486	11	0.0886787	0.000417743	25.8657	0.161899	La Cock, G. D. and C. Hanel 1987. Survival of African penguins Spheniscus demersus at Dyer Island, Southern Cape, South Africa (Sobrevivencia de pingüinos (Spheniscus demersus) en la Isla Dyer, Africa). Journal of Field Ornithology 58:284-287.	Jeschke, J. M. and H. Kokko 2008. Mortality and other determinants of bird divorce rate. Behavioral Ecology and Sociobiology 63:1-9.	Jeschke, J. M. and H. Kokko 2008. Mortality and other determinants of bird divorce rate. Behavioral Ecology and Sociobiology 63:1-9.	Jeschke, J. M. and H. Kokko 2008. Mortality and other determinants of bird divorce rate. Behavioral Ecology and Sociobiology 63:1-9.	Jeschke, J. M. and H. Kokko 2008. Mortality and other determinants of bird divorce rate. Behavioral Ecology and Sociobiology 63:1-9.	La Cock, G. D. and C. Hanel 1987. Survival of African penguins Spheniscus demersus at Dyer Island, Southern Cape, South Africa (Sobrevivencia de pingüinos (Spheniscus demersus) en la Isla Dyer, Africa). Journal of Field Ornithology 58:284-287.	Mlikovsky, J. 1989. Brain Size in Birds: 1. Tinamiformes Through Ciconiformes. Vestrik Ceskoslovenska Spolecnosti Zoologicka 53:33-47.
Spheniscus magellanicus	Magellanic Penguin	-44.0395	-65.2011	Punta Tombo, Argentina	0.1	0	0	1	1.5	0.21	3300	17.3	NaN	30187828000	30187828000	0.00023739	0.846339	31.5332	0.415942	1	0.0192	0.000301327	9.24915	1.52406	Dubois, F., F. Cezilly and M. Pagel 1998. Mate fidelity and coloniality in waterbirds: a comparative analysis. Oecologia 116:433-440.	del Hoyo, J., A. Elliott and J. Sargatal 1992. Handbook of the Birds of the World. Lynx Editions, Barcelona.	Jeschke, J. M. and H. Kokko 2008. Mortality and other determinants of bird divorce rate. Behavioral Ecology and Sociobiology 63:1-9.	Jeschke, J. M. and H. Kokko 2008. Mortality and other determinants of bird divorce rate. Behavioral Ecology and Sociobiology 63:1-9.	Jeschke, J. M. and H. Kokko 2008. Mortality and other determinants of bird divorce rate. Behavioral Ecology and Sociobiology 63:1-9.	Scolaro, J. A. 1990. On a longevity record of the Magellanic penguin (Sobre un registro de longevidad del Spheniscus magellanicus). Journal of Field Ornithology 61:377-379.	Bee de Speroni, N. and F. Carezzano 1995. Volumetric analysis of the visual, trigeminal and acoustic nuceli in four avian species (Rheidae, Spheniscidae, Tinamidae). Mar Ornithology 23:11-15.
Stercorarius maccormicki	South Polar Skua	-77.525	166.96	Ross Island, Antarctic	0.02	0	0	1	0	0.05	1156	NaN	6.79	70089664000	70089665001	0.000122365	0.963375	95.2883	0.420043	0	NaN	NaN	NaN	NaN	Wood, R. C. 1971. Population dynamics of breeding south polar skuas of unknown age. The Auk 88:805-814.	del Hoyo, J., A. Elliott and J. Sargatal 1992. Handbook of the Birds of the World. Lynx Editions, Barcelona.	del Hoyo, J., A. Elliott and J. Sargatal 1992. Handbook of the Birds of the World. Lynx Editions, Barcelona.	del Hoyo, J., A. Elliott and J. Sargatal 1992. Handbook of the Birds of the World. Lynx Editions, Barcelona.	del Hoyo, J., A. Elliott and J. Sargatal 1992. Handbook of the Birds of the World. Lynx Editions, Barcelona.	Pietz, P. J. and D. F. Parmelee 1994. Survival, site and mate fidelity in south polar skuas Chataracta maccormicki at Anvers Island, Antarctica. Ibis 136:32-38.	Iwaniuk, A. N. and J. E. Nelson 2003. Developmental differences are correlated with relative brain size in birds: a comparative analysis. Canadian Journal of Zoology 81:1913-1928.
Stercorarius parasiticus	Parasitic Jaeger	59.5325	-1.61778	Fair Isle, British Isles	0.17	0	0	0	2	0.11	470.3	NaN	3.89	65103005000	65103005000	0.00218592	0.365323	11.3381	0.40184	12	0.0959828	0.000170063	7.2992	0.26371	O'Donald, P. 1983. The Arctic Skua: A Study of the Ecology and Evolution of a Seabird. Cambridge University Press, Cambridge.	Jeschke, J. M. and H. Kokko 2008. Mortality and other determinants of bird divorce rate. Behavioral Ecology and Sociobiology 63:1-9.	Jeschke, J. M. and H. Kokko 2008. Mortality and other determinants of bird divorce rate. Behavioral Ecology and Sociobiology 63:1-9.	Jeschke, J. M. and H. Kokko 2008. Mortality and other determinants of bird divorce rate. Behavioral Ecology and Sociobiology 63:1-9.	Jeschke, J. M. and H. Kokko 2008. Mortality and other determinants of bird divorce rate. Behavioral Ecology and Sociobiology 63:1-9.	O'Donald, P. 1983. The Arctic Skua: A Study of the Ecology and Evolution of a Seabird. Cambridge University Press, Cambridge.	Iwaniuk, A. N. and J. E. Nelson 2003. Developmental differences are correlated with relative brain size in birds: a comparative analysis. Canadian Journal of Zoology 81:1913-1928.
Sterna hirundo	Common Tern	53.5171	8.1197	Wilhelmshaven, Germany	0.189	0	0	1	5	0.19	135	1.7	NaN	61710224000	61710203000	0.00111689	0.40553	37.9304	0.382397	7	0.0625394	0.000192933	12.9488	0.459462	Gonzalez-Solis, J., P. H. Becker and H. Wendeln 1999. Divorce and asynchronous arrival in common terns, Sterna hirundo. Animal Behaviour 58:1123-1129.	del Hoyo, J., A. Elliott and J. Sargatal 1992. Handbook of the Birds of the World. Lynx Editions, Barcelona.	del Hoyo, J., A. Elliott and J. Sargatal 1992. Handbook of the Birds of the World. Lynx Editions, Barcelona.	del Hoyo, J., A. Elliott and J. Sargatal 1992. Handbook of the Birds of the World. Lynx Editions, Barcelona.	del Hoyo, J., A. Elliott and J. Sargatal 1992. Handbook of the Birds of the World. Lynx Editions, Barcelona.	DiCostanzo, J. 1980. Population dynamics of a common tern colony. Journal of Field Ornithology 51:229-243.	Mlikovsky, J. 1989. Brain Size in Birds: 2. Falconiformes through Gaviiformes. Vestrik Ceskoslovenska Spolecnosti Zoologicka 53:200-213.
Sula dactylatra	Masked Booby	28.4167	-178.333	Green Island, Kure Atoll, Pacific Ocean	0.45	1	0	1	1.5	0.09	NaN	NaN	NaN	42591162002	42591066000	0.00440518	0.403405	9.27188	0.405579	11	0.0898378	0.000434651	22.2569	0.240123	Kepler, C. B. 1969. Breeding biology of the blue-footed booby (Sula dactyla personata) on Green Island, Kure Atoll. Nutall Ornithology Club 8.	Jeschke, J. M. and H. Kokko 2008. Mortality and other determinants of bird divorce rate. Behavioral Ecology and Sociobiology 63:1-9.	Jeschke, J. M. and H. Kokko 2008. Mortality and other determinants of bird divorce rate. Behavioral Ecology and Sociobiology 63:1-9.	Jeschke, J. M. and H. Kokko 2008. Mortality and other determinants of bird divorce rate. Behavioral Ecology and Sociobiology 63:1-9.	Jeschke, J. M. and H. Kokko 2008. Mortality and other determinants of bird divorce rate. Behavioral Ecology and Sociobiology 63:1-9.	Woodward, P. W. 1972. The natural history of Kure Atoll, Northwestern Hawaiian Islands. Atoll Restoration Bulletin 164.	NaN
Thalassarche chlororhynchos	Yellow-nosed Albatross	-37.8333	77.5167	Amsterdam Island, Indian Ocean	0.09	0	0	0	3	0.09	NaN	NaN	NaN	15761996000	15761996000	0.0017465	0.304606	5.17464	0.410516	12	0.0929634	0.000122886	13.7551	0.24618	Bried, J., D. Pontier and P. Jouventin 2003. Mate fidelity in monogamous birds: a re-examination of the Procellariiformes. Animal Behaviour 65:235-246.	del Hoyo, J., A. Elliott and J. Sargatal 1992. Handbook of the Birds of the World. Lynx Editions, Barcelona.	del Hoyo, J., A. Elliott and J. Sargatal 1992. Handbook of the Birds of the World. Lynx Editions, Barcelona.	del Hoyo, J., A. Elliott and J. Sargatal 1992. Handbook of the Birds of the World. Lynx Editions, Barcelona.	del Hoyo, J., A. Elliott and J. Sargatal 1992. Handbook of the Birds of the World. Lynx Editions, Barcelona.	Jouventin, P. and H. Weimerskirch 1984. L'albatros fuligineux à dos sombre Phoebetria fusca, exemple de stratégie d'adaptation extrême à la vie pélagique. Revue d'Ecologie (Terre and Vie) 39:401-429.	NaN
Thalassarche melanophrys	Black-browed Albatross	-52.5368	169.111	Campbell Island, Southern Ocean	0.05	0	0	1	3	0.06	3387.5	NaN	17.88	50793945000	50793945000	0.00125832	0.399342	3.27122	0.407409	8	0.117085	0.000216059	7.85442	0.121108	Bried, J., D. Pontier and P. Jouventin 2003. Mate fidelity in monogamous birds: a re-examination of the Procellariiformes. Animal Behaviour 65:235-246.	del Hoyo, J., A. Elliott and J. Sargatal 1992. Handbook of the Birds of the World. Lynx Editions, Barcelona.	del Hoyo, J., A. Elliott and J. Sargatal 1992. Handbook of the Birds of the World. Lynx Editions, Barcelona.	del Hoyo, J., A. Elliott and J. Sargatal 1992. Handbook of the Birds of the World. Lynx Editions, Barcelona.	del Hoyo, J., A. Elliott and J. Sargatal 1992. Handbook of the Birds of the World. Lynx Editions, Barcelona.	Nevoux, M., H. Weimerskirch and C. Barbraud 2007. Environmental variation and experience-related differences in the demography of the long-lived black-browed albatross. Journal of Animal Ecology 76:159-167.	Iwaniuk, A. N. and J. E. Nelson 2003. Developmental differences are correlated with relative brain size in birds: a comparative analysis. Canadian Journal of Zoology 81:1913-1928.
Tringa totanus	Common redshank	53.8647	-2.54612	Banks Marsh, Lancashire, UK	0.11	0	0	0	3	0.21	125	1.7	NaN	65103329003	65103329001	0.00281819	0.304927	20.8427	0.37856	7	0.0978647	0.000309017	11.5467	0.456863	Hale, W. G. and R. P. Ascroft 1982. Pair formation and pair maintenance in the redshank Tringa totanus. Ibis 124:471-490.	Jeschke, J. M. and H. Kokko 2008. Mortality and other determinants of bird divorce rate. Behavioral Ecology and Sociobiology 63:1-9.	del Hoyo, J., A. Elliott and J. Sargatal 1992. Handbook of the Birds of the World. Lynx Editions, Barcelona.	del Hoyo, J., A. Elliott and J. Sargatal 1992. Handbook of the Birds of the World. Lynx Editions, Barcelona.	del Hoyo, J., A. Elliott and J. Sargatal 1992. Handbook of the Birds of the World. Lynx Editions, Barcelona.	Hale, W. G. and R. P. Ascroft 1982. Pair formation and pair maintenance in the redshank Tringa totanus. Ibis 124:471-490.	Mlikovsky, J. 1989. Brain Size in Birds: 2. Falconiformes through Gaviiformes. Vestrik Ceskoslovenska Spolecnosti Zoologicka 53:200-213.
Turdus merula	Blackbird	52.2	0.116667	Cambridge, UK	0.32	1	1	0	2	0.24	90	1.84	NaN	65103683005	65103683002	0.000749651	0.449249	27.0823	0.385318	8	0.0500023	0.000132369	12.2635	0.327924	Ramsay, S. M., K. A. Otter, D. J. Mennill, L. M. Ratcliffe and P. T. Boag 2000. Divorce and extrapair mating in female black-capped chickadees (Parus atricapillus): separate strategies with a common target. Behavioral Ecology and Sociobiology 49:18-23.	del Hoyo, J., A. Elliott and J. Sargatal 1992. Handbook of the Birds of the World. Lynx Editions, Barcelona.	Jeschke, J. M. and H. Kokko 2008. Mortality and other determinants of bird divorce rate. Behavioral Ecology and Sociobiology 63:1-9.	del Hoyo, J., A. Elliott and J. Sargatal 1992. Handbook of the Birds of the World. Lynx Editions, Barcelona.	del Hoyo, J., A. Elliott and J. Sargatal 1992. Handbook of the Birds of the World. Lynx Editions, Barcelona.	Desrochers, A. and R. D. Magrath 1996. Divorce in the European blackbird: seeking greener pastures? Pages 177-191 in J. M. Black, ed. Partnerships in Birds: The Study of Monogamy. Oxford University Press, Oxford.	Mlikovsky, J. 1990. Brain Size in Birds: 4. Passeriformes, Acta Soc. Zool. Bohemoslov., 54:27-64.
Uria aalge	Common Murre	56.1859	-2.55655	Isle of May, Scotland	0.12	0	0	1	0	0.05	1050	5.3	NaN	65103171000	65103160001	0.000988062	0.341978	20.9495	0.38088	12	0.0552846	9.28401e-05	8.37161	0.326461	Ens, B., S. Choudhury and J. M. Black 1996. Mate fidelity and divorce in monogamous birds. Pages 344-395 in J. M. Black, ed. Partnerships in Birds: The Study of Monogamy. Oxford University Press, Oxford.	Jeschke, J. M. and H. Kokko 2008. Mortality and other determinants of bird divorce rate. Behavioral Ecology and Sociobiology 63:1-9.	Jeschke, J. M. and H. Kokko 2008. Mortality and other determinants of bird divorce rate. Behavioral Ecology and Sociobiology 63:1-9.	Jeschke, J. M. and H. Kokko 2008. Mortality and other determinants of bird divorce rate. Behavioral Ecology and Sociobiology 63:1-9.	Jeschke, J. M. and H. Kokko 2008. Mortality and other determinants of bird divorce rate. Behavioral Ecology and Sociobiology 63:1-9.	Harris, M. P. and S. Wanless 1995. Survival and non-breeding of adult common guillemots Uria aalge. Ibis 137:192-197.	Mlikovsky, J. 1989. Brain Size in Birds: 2. Falconiformes through Gaviiformes. Vestrik Ceskoslovenska Spolecnosti Zoologicka 53:200-213.
Zosterops lateralis	Capricorn Silvereye	-23.441	151.913	Heron Island, Australia	0.025	1	0	0	1.5	0.1	10.6	NaN	0.47	50194380000	50194380000	0.00876261	0.563483	11.4343	0.466072	9	0.0904447	0.000777444	23.4614	0.16444	Kikkawa, J. 1987. Social relations and fitness in silvereyes. Pages 253-366 in Y. Ito, J. L. Brown and J. Kikkawa, eds. Animal Societies: Theories and Facts. Japan Scientific, Tokyo.	del Hoyo, J., A. Elliott and J. Sargatal 1992. Handbook of the Birds of the World. Lynx Editions, Barcelona.	Jeschke, J. M. and H. Kokko 2008. Mortality and other determinants of bird divorce rate. Behavioral Ecology and Sociobiology 63:1-9.	Jeschke, J. M. and H. Kokko 2008. Mortality and other determinants of bird divorce rate. Behavioral Ecology and Sociobiology 63:1-9.	Jeschke, J. M. and H. Kokko 2008. Mortality and other determinants of bird divorce rate. Behavioral Ecology and Sociobiology 63:1-9.	Kikkawa, J. 1980. Winter survival in relation to dominance classes among silveryes Zosterops lateralis chlorocephala of Heron Island, Great Barrier Reef. Ibis 122:437-446.	Iwaniuk, A. N. and J. E. Nelson 2003. Developmental differences are correlated with relative brain size in birds: a comparative analysis. Canadian Journal of Zoology 81:1913-1928.

## Sheet: Genbank data (Infidelity)
Species	CMOS	CMYC	COI	CytB	EGR1	ND2	RAG1	TGFB2
Acanthiza chrysorrhoa (in lieu of Acanthiza pusilla)			AF197852.1	AY488393.1		AY488317.1	FJ821039.1
Accipiter gentilis		DQ881882.1	EF515766.1
Acrocephalus schoenobaenus			GQ481280.1	Z73475.1
Acrocephalus scirpaceus			GQ481282.1	AJ004771.1
Aegolius funereus			GQ481295.1	EU436224.1			EU348864.1
Alauda arvensis	AY056906.1		GQ481300.1	AF074595.1		EU307741.1	AY056978.1
Ammodramus maritimus			DQ433299.1	DQ459520.1		DQ459540.1
Apus apus		AF295136.2	AF543534.1	AY135633.1		AY294532.1	AF294664.1
Asio otus			DQ433337.1	AF115869.2		EU601055.1		EU600975.1
Athene noctua			GQ481386.1					EU600966.1
Branta leucopsis				EU585630.1		EU585693.1
Calcarius ornatus			DQ433403.1	EF529928.1		EF529819.1
Calidris maritima			DQ432801.1	AY156158.1		AY156133.1
Calidris mauri			DQ433412.1
Calonectris diomedea			DQ433417.1	U70485.1
Cardellina rubrifrons	AF383060.1		DQ433426.1	AF383026.1		AF383142.1
Cardinalis cardinalis	AY056910.1		DQ434507.1	AF447363.1
Carduelis cannabina			GQ481455.1	L76298.1		FJ547510.1		EU878637.1
Carduelis tristis			DQ434515.1	EU834871.1
Carpodacus mexicanus			EU834852.1	AF447364.1		EF467260.1
Cercomacra tyrannina				EF639941.1		EF640008.1	FJ461191.1
Charadrius hiaticula			DQ432844.1
Charadrius semipalmatus	AF339338.1		DQ433495.1	EU166986.1
Coragyps atratus		AY277498.1	FJ027436.1	U08946.1
Cygnus atratus				FJ499013.1		EU585704.1
Cygnus cygnus				FJ170042.1		EU585706.1
Delichon urbica		EF568218.1	GQ481694.1			AY826043.1
Dendrocopos major		AF295164.1	GQ481708.1	DQ479259.1		AF430955.1	AF295186.1
Dendrocopos medius			GQ481714.1
Dendroica caerulescens			DQ434562.1	EU815674.1				EU815798.1
Dendroica pensylvanica			DQ434574.1	EU815686.1				EU815811.1
Dendroica petechia			DQ434576.1	AF382996.1		AF383112.1		EU815812.1
Emberiza citrinella		EF568248.1	GQ481756.1	U18863.1		GQ370042.1
Emberiza schoeniclus	AY056921.1		GQ481821.1	EF529944.1		EU315134.1
Empidonax traillii				AY143203.1		AY143229.1
Empidonax virescens				AY143205.1		AY143232.1
Erithacus rubecula		EF568208.1	GQ481863.1	AY286393.1		DQ466861.1	AY228015.1
Falco eleonorae				EU233064.1			EU233182.1
Falco naumanni				EU233077.1			EU233200.1
Falco peregrinus				U83307.1			AY461399.1
Falco sparverius			DQ434595.1	U83306.1			AY461400.1
Falco tinnunculus			GQ481883.1
Ficedula hypoleuca			GQ481897.1	DQ674493.1		DQ146345.1	DQ466798.1	AF454234.1
Forpus passerinus								EU660262.1
Fringilla coelebs	EU878578.1	EF568244.1						EU878643.1
Fulmarus glacialis		DQ881901.1		U70486.1
Gavia immer			DQ433665.1	EU166993.1	EU738953.1		AF143733.1	EU737383.1
Geospiza scandens				AF108782.1
Geothlypis trichas	AF383039.1		DQ433672.1
Grallina cyanoleuca				FJ498991.1		DQ084074.1
Grus canadensis		DQ881903.1	AY666489.1	EU166997.1				EU737387.1
Haematopus ostralegus			GQ481971.1	EU166998.1
Hirundo rustica		AF377270.1	DQ434603.1	DQ119526.1		DQ176564.1
Hylocichla mustelina			DQ434608.1	AY049504.1
Icterus bullockii			DQ433690.1	EF529950.1		EF529839.1
Junco hyemalis			DQ434615.1	EU325787.1
Lanius collurio			EF621614.1	EU167000.1
Lanius ludovicianus			AY666268.1	AY030105.1		AY030126.1
Larus argentatus			DQ434629.1	AJ004184.1
Larus canus			DQ433746.1	FM209902.1
Lophophanes cristatus			GQ482101.1	AF347954.1
Loxioides bailleui				EU600383.1		FJ266300.1
Luscinia svecica			GQ482144.1	AY286395.1
Megascops asio			DQ434636.1	FJ588457.1		EU601054.1		EU600974.1
Meleagris gallopavo			FJ808638.1	L08381.1		AF222556.1
Melospiza georgiana			DQ434657.1	DQ459514.1		DQ459534.1
Melospiza melodia			DQ434664.1	DQ459523.1		EF529827.1
Mimus polyglottos			DQ433023.1					EF484125.1
Oceanodroma leucorhoa			DQ434684.1	AF076064.1
Oenanthe oenanthe			GQ482269.1			GU055434.1
Otus elegans				EU123900.1
Panurus biarmicus		AF377271.1	GQ482293.1
Parus atricapillus			DQ434723.1
Parus carolinensis			DQ433129.1
Parus major		AF377263.1	GQ482303.1	AY495412.1
Parus montanus			GQ482536.1			AY732995.1
Passer domesticus		EF568232.1	DQ434705.1	AY495393.1		EF449664.1		EU878634.1
Passer montanus	AY056948.1	EF568233.1	GQ482316.1	AB159160.1	EU738989.1	AY030144.1		EU737419.1
Passerculus sandwichensis			DQ434701.1			AY584925.1
Passerina caerulea			DQ433063.1			EF529882.1		EU191826.1
Passerina cyanea			DQ434711.1			AF290111.1		EU191822.1
Petroica goodenovii		GQ120592.1				FJ976495.1
Phalacrocorax carbo (in lieu of Phalacrocorax aristotelis)	AF339332.1			U83164.1	EU738997.1		DQ881821.1	EU737427.1
Phoebastria nigripes (in lieu of Phoebastria irrorata)		DQ881897.1	DQ433934.1	EU166988.1	EU738940.1		DQ881805.1	EU737370.1
Phylloscopus trochilus			GQ482466.1	AJ004326.1
Pipilo crissalis			DQ433958.1	FJ547262.1		FJ547303.1
Piranga olivacea			DQ433960.1	EF529997.1
Progne subis			FJ582611.1	AY052443.1		AY825996.1
Promerops cafer						DQ125990.1
Pyrocephalus rubinus			FJ028191.1
Ramphocelus costaricensis				U15722.1		U15713.1
Riparia riparia			FJ582634.1	AF074578.1		EF017023.1
Rissa tridactyla			DQ385178.1	DQ385229.1		DQ385093.1	AY228785.1
Sayornis phoebe	AF478187.1		DQ434060.1	AY724763.1		AF447641.1
Serinus serinus	EU878613.1			L76263.1				EU878678.1
Setophaga ruticilla			DQ434741.1	AF383008.1		AF383124.1		EU815820.1
Sialia sialis			DQ434742.1	AY049488.1		AY752360.1	AY320001.1
Sitta europaea			GQ482650.1	DQ792801.1		DQ219773.1	AY064272.1
Spizella pusilla			DQ434769.1	EF529933.1		EF529824.1
Stercorarius maccormicki				DQ812954.1
Sterna hirundo			GQ482663.1	AY631306.1		AY631378.1	EF373209.1
Strix aluco				AJ004057.1		EU601030.1		EU600950.1
Sturnus vulgaris	AY056963.1	AF377264.1	EF484212.1	AF285790.1		EU551973.1		EF484109.1
Sula dactylatra			DQ433230.1	EU372677.1
Sula granti				U90004.1
Tachycineta bicolor			DQ434779.1
Taeniopygia guttata				AY491525.1				FJ408722.1
Thryothorus ludovicianus			DQ434780.1			AY460225.1
Troglodytes aedon	AY056969.1		DQ434785.1	AY352547.1		AY460233.1	AY057038.1
Turdus merula			GQ482834.1	AY286396.1		AY752348.1
Turdus migratorius			AF197836.1	EU619821.1		AY752353.1
Tyrannus tyrannus	AY056971.1				EU739041.1			EU737471.1
Tyto alba		DQ881935.1	FJ028529.1			EU601052.1	DQ881834.1	EU737472.1
Upupa epops		AF295151.2	GQ482885.1	EU167030.1	EU739043.1		AF294678.1	EU737473.1
Vermivora chrysoptera			DQ434799.1	AY216818.1		AY642957.1		DQ310718.1
Vireo olivaceus			DQ434814.1	X74260.1
Vireo solitarius			AY666207.1
Wilsonia citrina			DQ434826.1	EU815695.1				EU815821.1
Wilsonia pusilla			DQ434829.1	AY216865.1
Zonotrichia albicollis				EF529931.1		EF529822.1
Zonotrichia leucophrys			DQ434842.1	EU325785.1		AY138926.1
Zosterops lateralis						FJ460804.1		FJ460941.1

## Sheet: Genbank data (Divorce)
Species	CMOS	CMYC	COI	CytB	EGR1	ND2	RAG1	TGFB2
Acrocephalus scirpaceus (in lieu of A seychellensis)			FJ465292.1	AJ004304.1
Aegithalos caudatus		AY227974.1	EF515780.1	AB159170.1		EU326850.1	AY228001.1
Aethia pusilla			EF380316.1	U37104.1		EF380337.1	EF380266.1
Alauda arvensis	AY056906.1	AF377269.1	DQ432704.1	AF074595.1		EU307737.1	AY056978.1
Anser albifrons			DQ433314.1	EU585612.1		EU585675.1	DQ137227.1
Anser anser				AY427814.1		EU585676.1		EF541127.1
Anser brachyrhynchus				EU585614.1		EU585677.1
Anser caerulescens			DQ433498.1
Aphelocoma coerulescens			DQ432737.1	U77335.1		DQ912601.1		FJ598305.1
Apus affinis	AY056907.1			AY294469.1		AY294531.1	AY056979.1
Ardea herodias			DQ433329.1	AF193821.1	EU738902.1			EU737332.1
Branta bernicla			DQ433366.1	EU585628.1		EU585691.1
Branta canadensis		AY034414.1	DQ434359.1	EU585629.1		EU585692.1
Branta leucopsis			AY666280.1	EU585630.1		EU585693.1
Branta sandvicensis				EU585632.1		EU585695.1
Cacatuasulphurea		DQ881890.1	EU621602.1	AB177976.1	EU738913.1	EU327605.1	DQ881801.1
Calidris maritima			DQ432801.1	AY156157.1		AY156132.1
Calidris mauri			AY666261.1
Calidris minutilla			AY666272.1
Calidris pusilla			AY666222.1
Calonectris diomedea			DQ433417.1	AY139626.1
Carpodacus mexicanus			DQ434519.1	AF447364.1		EF467267.1	EU165349.1
Catharacta (Stercorarius) skua			DQ385176.1	DQ385227.1		DQ385091.1	AY228783.1
Catoptrophorus (Tringa) semipalmatus			EU525578.1
Charadrius melodus			DQ433491.1
Charadrius semipalmatus	AF339338.1		DQ433493.1	EU166986.1
Corvus monedula			FJ465318.1	U86033.1
Cygnus atratus				FJ499013.1		EU585704.1
Cygnus columbianus			DQ433560.1	EU585642.1		EU585705.1
Cygnus cygnus			EF515739.1	EU585643.1		EU585706.1
Cygnus olor			FJ808634.1	EU585645.1		EU585708.1
Dendrocygna autumnalis			FJ027495.1	AF173771.1
Diomedea amsterdamensis				U48948.1
Eudyptes chrysocome			DQ137172.1	AF076051.1			DQ137233.1
Eudyptes chrysolophus			DQ137171.1	AF076052.1		DQ525401.1	DQ137232.1
Eudyptula minor			EU525350.1	DQ137214.1	EU738944.1		DQ137235.1	EU737374.1
Fratercula arctica			DQ385177.1	DQ385228.1		DQ385092.1	AY228787.1
Fulmarus glacialis		DQ881901.1		AJ004178.1			DQ881809.1
Grus canadensis		DQ881903.1	AY666489.1	EU166997.1	EU738957.1		AF143732.1	EU737387.1
Gymnorhinus cyanocephalus			DQ433677.1	AY030115.1		AY030141.1		FJ598301.1
Haematopus ostralegus			EF514935.1	AF440782.1	EU738799.1
Hirundo rustica		AF377270.1	DQ434603.1	DQ119526.1		DQ176582.1	AY064271.1
Hydrobates pelagicus		DQ881905.1	AY567885.1	AF076059.1			DQ881811.1
Hydroprogne (Sterna) caspia			EU525429.1				EF373187.1
Larus delawarensis			DQ433747.1	FM209909.1		AY631363.1
Larus glaucescens			DQ432986.1	FM209884.1
Locustella pleskei				AJ004320.1		AY382393.1
Merops apiaster						EU021520.1		EU021553.1
Micropalama (Calidris) himantopus			DQ433410.1	EF373143.1		EF373251.1
Oceanodroma leucorhoa			DQ434684.1	AF076064.1
Oenanthe oenanthe (in lieu of O. leucura)			DQ683501.1	EU154592.1
Pachycephala rufiventris						DQ469086.1
Parus caeruleus		EF568215.1		M88551.1
Parus major		EF568214.1	EF515798.1	AY495412.1		AY732672.1	AY228026.1
Parus montanus				DQ792790.1		AY732995.1
Petroica multicolor				DQ359096.1		EF592296.1
Phaethon lepturus				AF158252.1	EU738994.1			EU737424.1
Phalacrocorax aristotelis			EF101682.1	AJ004205.1
Phalacrocorax penicillatus			DQ433913.1
Phoebastria (Diomedea) irrorata				U48951.1
Phoebastria immutabilis			DQ433933.1	U48949.1
Phoenicopterus ruber	AF339336.1		AY567894.1	AY567922.1
Phoeniculus purpureus			AF221665.1	EU167012.1	EU739002.1			EU737432.1
Picoides borealis			AF394277.1	AF389306.1
Podiceps auritus (in lieu of P. grisegena)	AF339334.1		DQ434721.1		EU739009.1	DQ157677.1		EU737439.1
Poecile atricapilla (Parus atricapillus)			DQ434723.1	AF347937.1
Procellaria parkinsoni				AF076077.1
Ptychoramphus aleuticus				U37302.1		EF373261.1	EF373204.1
Puffinus puffinus			DQ433152.1	U74355.1
Puffinus tenuirostris			DQ434027.1	U74352.1
Pygoscelis papua			EU525483.1	AF076090.1			DQ137243.1
Rallus limicola (in lieu of Fulica)			DQ434041.1		AF490159.1			EU737445.1
Recurvirostra americana			EU525493.1	DQ485891.1		EF373262.1	AY228800.1
Rissa tridactyla			DQ385178.1	DQ385229.1		DQ385093.1	AY228785.1
Spheniscus demersus			AY567887.1	DQ137217.1			DQ137238.1
Spheniscus magellanicus			EU525505.1	DQ137218.1			DQ137239.1
Stercorarius maccormicki				DQ812954.1
Stercorarius parasiticus			EU525514.1	AJ004228.1
Sterna hirundo			DQ434164.1	AY631306.1		AY631378.1	EF373209.1
Sula dactylatra			DQ433230.1	EU372677.1		EU372686.2
Thalassarche chlororhynchos				U48944.1
Thalassarche melanophrys			FJ028397.1	U48955.1
Tringa totanus	AY894203.1		EU525586.1	AF417932.1		AY894186.1	AY894220.1
Turdus merula				AY286396.1		AY752348.1
Uria aalge			EU525588.1	DQ485892.1			FJ374507.1
Zosterops lateralis						FJ460814.1		FJ460951.1
